# Supplementary material for: Influences of Ingredients and Bakers on the Bacteria and Fungi in Sourdough Starters and Bread
Source: mSphere. 2020 Jan 15;5(1):e00950-19. doi: 10.1128/mSphere.00950-19 (PMC6968659; doi:10.1128/mSphere.00950-19)
Supplement: TABLE S2 [file mSphere.00950-19-st002.xlsx]

## Sheet: Sheet1
Table S2. A list of bacterial and fungal ASVs that are shared or unique to each sample type (i.e. what is counted in Table 1).
									16S ASV taxonomy								ITS ASV taxonomy
Flour+Starter+Hand	Flour+Hand	Flour+Starter	Hand+Starter	Flour only	Hand only	Starter only			ID	Domain	Phylum	Class	Order	Family	Genus		ID	Domain	Phylum	Class	Order	Family	Genus	Species
ASV_16S_10	ASV_16S_109	ASV_16S_169	ASV_16S_100	ASV_16S_1048	ASV_16S_1000	ASV_16S_1002			ASV16_1	Bacteria	Proteobacteria	Alphaproteobacteria	Rickettsiales	Mitochondria	NA		ASVITS_1	Fungi	Ascomycota	Saccharomycetes	Saccharomycetales	Saccharomycetaceae	Saccharomyces	cerevisiae
ASV_16S_120	ASV_16S_304	ASV_16S_329	ASV_16S_106	ASV_16S_1080	ASV_16S_1006	ASV_16S_1027			ASV16_10	Bacteria	Proteobacteria	Gammaproteobacteria	Enterobacteriales	Enterobacteriaceae	Pantoea		ASVITS_10	Fungi	Ascomycota	Saccharomycetes	Saccharomycetales	Saccharomycetaceae	Kazachstania	unispora
ASV_16S_121	ASV_16S_404	ASV_16S_367	ASV_16S_11	ASV_16S_1208	ASV_16S_1007	ASV_16S_1028			ASV16_100	Bacteria	Proteobacteria	Gammaproteobacteria	Pseudomonadales	Pseudomonadaceae	Pseudomonas		ASVITS_100	Fungi	Basidiomycota	Agaricomycetes	Agaricales	Psathyrellaceae	Coprinellus	radians
ASV_16S_129	ASV_16S_43	ASV_16S_493	ASV_16S_12	ASV_16S_1345	ASV_16S_1010	ASV_16S_113			ASV16_1000	Bacteria	Firmicutes	Clostridia	Clostridiales	Ruminococcaceae	CAG-352		ASVITS_101	Fungi	Ascomycota	Arthoniomycetes	Lichenostigmatales	Phaeococcomycetaceae	Phaeococcomyces	NA
ASV_16S_132	ASV_16S_509	ASV_16S_910	ASV_16S_13	ASV_16S_1398	ASV_16S_1011	ASV_16S_1172			ASV16_1001	Bacteria	Cyanobacteria	Oxyphotobacteria	Chloroplast	NA	NA		ASVITS_102	Fungi	Ascomycota	Dothideomycetes	Pleosporales	Didymellaceae	Didymella	arachidicola
ASV_16S_156	ASV_16S_562	ASV_ITS_102	ASV_16S_14	ASV_16S_1399	ASV_16S_1013	ASV_16S_1209			ASV16_1002	Bacteria	Firmicutes	Bacilli	Bacillales	Paenibacillaceae	Saccharibacillus		ASVITS_103	Fungi	Ascomycota	Dothideomycetes	Capnodiales	Cladosporiaceae	Cladosporium	delicatulum
ASV_16S_158	ASV_16S_630	ASV_ITS_125	ASV_16S_145	ASV_16S_1486	ASV_16S_1014	ASV_16S_1211			ASV16_1004	Bacteria	Proteobacteria	Alphaproteobacteria	Rickettsiales	Mitochondria	NA		ASVITS_104	Fungi	Basidiomycota	Tremellomycetes	Filobasidiales	Filobasidiaceae	Filobasidium	NA
ASV_16S_24	ASV_16S_747	ASV_ITS_146	ASV_16S_147	ASV_16S_1488	ASV_16S_1015	ASV_16S_1212			ASV16_1006	Bacteria	Firmicutes	Clostridia	Clostridiales	Ruminococcaceae	Fastidiosipila		ASVITS_105	Fungi	Ascomycota	Dothideomycetes	Pleosporales	Pleosporaceae	Alternaria	NA
ASV_16S_258	ASV_ITS_259	ASV_ITS_153	ASV_16S_15	ASV_16S_1489	ASV_16S_1016	ASV_16S_1213			ASV16_1007	Bacteria	Firmicutes	Negativicutes	Selenomonadales	Veillonellaceae	Negativicoccus		ASVITS_107	Fungi	Basidiomycota	Agaricomycetes	Cantharellales	Ceratobasidiaceae	Ceratobasidium	NA
ASV_16S_262	ASV_ITS_438	ASV_ITS_168	ASV_16S_16	ASV_16S_1549	ASV_16S_1017	ASV_16S_1215			ASV16_1008	Bacteria	Proteobacteria	Alphaproteobacteria	Rickettsiales	Mitochondria	NA		ASVITS_108	Fungi	Basidiomycota	Tremellomycetes	Filobasidiales	Filobasidiaceae	Naganishia	albida
ASV_16S_27		ASV_ITS_180	ASV_16S_17	ASV_16S_1550	ASV_16S_1018	ASV_16S_1249			ASV16_1009	Bacteria	Cyanobacteria	Oxyphotobacteria	Chloroplast	NA	NA		ASVITS_109	Fungi	Ascomycota	Eurotiomycetes	Eurotiales	Aspergillaceae	Penicillium	aurantiogriseum
ASV_16S_3		ASV_ITS_283	ASV_16S_173	ASV_16S_1551	ASV_16S_1019	ASV_16S_1299			ASV16_101	Bacteria	Cyanobacteria	Oxyphotobacteria	Chloroplast	NA	NA		ASVITS_11	Fungi	Ascomycota	Dothideomycetes	Dothideales	Dothideales_fam_Incertae_sedis	Selenophoma	mahoniae
ASV_16S_303		ASV_ITS_306	ASV_16S_176	ASV_16S_1552	ASV_16S_1022	ASV_16S_1300			ASV16_1010	Bacteria	Deinococcus-Thermus	Deinococci	Deinococcales	Deinococcaceae	Deinococcus		ASVITS_110	Fungi	Ascomycota	Dothideomycetes	Pleosporales	Leptosphaeriaceae	Leptosphaeria	NA
ASV_16S_399		ASV_ITS_335	ASV_16S_195	ASV_16S_620	ASV_16S_1025	ASV_16S_1335			ASV16_1011	Bacteria	Bacteroidetes	Bacteroidia	Cytophagales	Hymenobacteraceae	Hymenobacter		ASVITS_111	Fungi	Ascomycota	Leotiomycetes	Helotiales	Sclerotiniaceae	Botrytis	caroliniana
ASV_16S_4		ASV_ITS_71	ASV_16S_20	ASV_16S_982	ASV_16S_103	ASV_16S_1336			ASV16_1012	Bacteria	Proteobacteria	Alphaproteobacteria	Rickettsiales	Mitochondria	NA		ASVITS_112	Fungi	Basidiomycota	Agaricomycetes	Cantharellales	Botryobasidiaceae	Botryobasidium	subcoronatum
ASV_16S_400			ASV_16S_21	ASV_16S_985	ASV_16S_1030	ASV_16S_1386			ASV16_1013	Bacteria	Firmicutes	Clostridia	Clostridiales	Lachnospiraceae	Moryella		ASVITS_113	Fungi	Basidiomycota	Microbotryomycetes	Sporidiobolales	Sporidiobolaceae	Rhodosporidiobolus	colostri
ASV_16S_412			ASV_16S_22	ASV_ITS_257	ASV_16S_1031	ASV_16S_1428			ASV16_1014	Bacteria	Bacteroidetes	Bacteroidia	Flavobacteriales	Weeksellaceae	NA		ASVITS_114	Fungi	Ascomycota	Saccharomycetes	Saccharomycetales	Saccharomycetaceae	Kazachstania	servazzii
ASV_16S_431			ASV_16S_220	ASV_ITS_262	ASV_16S_1032	ASV_16S_1441			ASV16_1015	Bacteria	Firmicutes	Bacilli	Bacillales	Bacillaceae	Bacillus		ASVITS_116	Fungi	Ascomycota	Eurotiomycetes	Eurotiales	Aspergillaceae	Aspergillus	penicillioides
ASV_16S_47			ASV_16S_266	ASV_ITS_271	ASV_16S_1033	ASV_16S_1442			ASV16_1016	Bacteria	Firmicutes	Clostridia	Clostridiales	Family_XI	W5053		ASVITS_117	Fungi	Ascomycota	Eurotiomycetes	Eurotiales	Aspergillaceae	Penicillium	aurantiogriseum
ASV_16S_51			ASV_16S_275	ASV_ITS_303	ASV_16S_1034	ASV_16S_1443			ASV16_1017	Bacteria	Actinobacteria	Actinobacteria	Frankiales	Geodermatophilaceae	Modestobacter		ASVITS_118	Fungi	Basidiomycota	Microbotryomycetes	Sporidiobolales	Sporidiobolaceae	Sporobolomyces	ruberrimus
ASV_16S_521			ASV_16S_28	ASV_ITS_318	ASV_16S_1035	ASV_16S_1444			ASV16_1018	Bacteria	Firmicutes	Clostridia	Clostridiales	Lachnospiraceae	CAG-56		ASVITS_119	Fungi	Ascomycota	Dothideomycetes	Mytilinidiales	Mytilinidiaceae	Lophium	mytilinum
ASV_16S_56			ASV_16S_29	ASV_ITS_343	ASV_16S_1036	ASV_16S_146			ASV16_1019	Bacteria	Firmicutes	Clostridia	Clostridiales	Ruminococcaceae	Faecalibacterium		ASVITS_12	Fungi	Ascomycota	Dothideomycetes	Pleosporales	Didymellaceae	Neoascochyta	exitialis
ASV_16S_61			ASV_16S_297	ASV_ITS_347	ASV_16S_1037	ASV_16S_1478			ASV16_102	Bacteria	Proteobacteria	Alphaproteobacteria	Rickettsiales	Mitochondria	NA		ASVITS_120	Fungi	Basidiomycota	Agaricomycetes	Agaricales	Bolbitiaceae	Agrocybe	pediades
ASV_16S_760			ASV_16S_298	ASV_ITS_366	ASV_16S_1038	ASV_16S_1484			ASV16_1020	Bacteria	Proteobacteria	Alphaproteobacteria	Rickettsiales	Mitochondria	NA		ASVITS_121	Fungi	Ascomycota	Arthoniomycetes	Lichenostigmatales	Phaeococcomycetaceae	Phaeococcomyces	NA
ASV_ITS_1			ASV_16S_30	ASV_ITS_403	ASV_16S_1039	ASV_16S_1485			ASV16_1021	Bacteria	Proteobacteria	Alphaproteobacteria	Rickettsiales	Mitochondria	NA		ASVITS_122	Fungi	Ascomycota	Saccharomycetes	Saccharomycetales	Pichiaceae	Nakazawaea	ernobii
ASV_ITS_118			ASV_16S_315	ASV_ITS_404	ASV_16S_104	ASV_16S_1493			ASV16_1022	Bacteria	Firmicutes	Clostridia	Clostridiales	Ruminococcaceae	Subdoligranulum		ASVITS_123	Fungi	Ascomycota	Eurotiomycetes	Chaetothyriales	Herpotrichiellaceae	Exophiala	xenobiotica
ASV_ITS_12			ASV_16S_32	ASV_ITS_415	ASV_16S_1040	ASV_16S_1533			ASV16_1025	Bacteria	Proteobacteria	NA	NA	NA	NA		ASVITS_124	Fungi	Ascomycota	Saccharomycetes	Saccharomycetales	Debaryomycetaceae	Debaryomyces	hansenii
ASV_ITS_133			ASV_16S_33	ASV_ITS_437	ASV_16S_1041	ASV_16S_1537			ASV16_1027	Bacteria	Bacteroidetes	Bacteroidia	Sphingobacteriales	Sphingobacteriaceae	Pedobacter		ASVITS_125	Fungi	Basidiomycota	Tremellomycetes	Tremellales	Bulleribasidiaceae	Vishniacozyma	victoriae
ASV_ITS_14			ASV_16S_35	ASV_ITS_439	ASV_16S_1042	ASV_16S_1538			ASV16_1028	Bacteria	Firmicutes	Clostridia	Clostridiales	Clostridiaceae_1	Clostridium_sensu_stricto_1		ASVITS_126	Fungi	Ascomycota	Saccharomycetes	Saccharomycetales	Saccharomycetales_fam_Incertae_sedis	Candida	glaebosa
ASV_ITS_144			ASV_16S_435	ASV_ITS_440	ASV_16S_1043	ASV_16S_1539			ASV16_103	Bacteria	Actinobacteria	Actinobacteria	Corynebacteriales	Corynebacteriaceae	Corynebacterium		ASVITS_127	Fungi	Basidiomycota	Agaricomycetes	Polyporales	Polyporaceae	Fomes	fomentarius
ASV_ITS_149			ASV_16S_5	ASV_ITS_458	ASV_16S_1044	ASV_16S_1553			ASV16_1030	Bacteria	Spirochaetes	Spirochaetia	Spirochaetales	Spirochaetaceae	Treponema_2		ASVITS_128	Fungi	Basidiomycota	Microbotryomycetes	Leucosporidiales	Leucosporidiaceae	Leucosporidium	yakuticum
ASV_ITS_15			ASV_16S_533	ASV_ITS_478	ASV_16S_1045	ASV_16S_1555			ASV16_1031	Bacteria	Fusobacteria	Fusobacteriia	Fusobacteriales	Fusobacteriaceae	Fusobacterium		ASVITS_129	Fungi	Basidiomycota	Agaricomycetes	Agaricales	NA	NA	NA
ASV_ITS_19			ASV_16S_55	ASV_ITS_500	ASV_16S_1047	ASV_16S_1559			ASV16_1032	Bacteria	Proteobacteria	Alphaproteobacteria	Sphingomonadales	Sphingomonadaceae	NA		ASVITS_13	Fungi	Ascomycota	Saccharomycetes	Saccharomycetales	Saccharomycetaceae	Saccharomyces	bayanus
ASV_ITS_194			ASV_16S_583	ASV_ITS_501	ASV_16S_105	ASV_16S_1560			ASV16_1033	Bacteria	Bacteroidetes	Bacteroidia	Cytophagales	Hymenobacteraceae	Hymenobacter		ASVITS_130	Fungi	Ascomycota	Eurotiomycetes	Chaetothyriales	NA	NA	NA
ASV_ITS_22			ASV_16S_6	ASV_ITS_535	ASV_16S_1055	ASV_16S_157			ASV16_1034	Bacteria	Actinobacteria	Actinobacteria	Actinomycetales	Actinomycetaceae	Actinomyces		ASVITS_131	Fungi	Basidiomycota	Tremellomycetes	Trichosporonales	Trichosporonaceae	Cutaneotrichosporon	curvatus
ASV_ITS_23			ASV_16S_659	ASV_ITS_536	ASV_16S_1056	ASV_16S_169			ASV16_1035	Bacteria	Bacteroidetes	Bacteroidia	Bacteroidales	Prevotellaceae	Alloprevotella		ASVITS_132	Fungi	Ascomycota	NA	NA	NA	NA	NA
ASV_ITS_234			ASV_16S_69	ASV_ITS_560	ASV_16S_1057	ASV_16S_185			ASV16_1036	Bacteria	Acidobacteria	Acidobacteriia	Acidobacteriales	Acidobacteriaceae_(Subgroup_1)	Bryocella		ASVITS_133	Fungi	Basidiomycota	Tremellomycetes	Cystofilobasidiales	Mrakiaceae	Itersonilia	pannonica
ASV_ITS_237			ASV_16S_7	ASV_ITS_561	ASV_16S_1058	ASV_16S_255			ASV16_1037	Bacteria	Firmicutes	Clostridia	Clostridiales	Lachnospiraceae	Blautia		ASVITS_135	Fungi	Basidiomycota	Tremellomycetes	Trichosporonales	Trichosporonaceae	Cutaneotrichosporon	curvatus
ASV_ITS_25			ASV_16S_72	ASV_ITS_562	ASV_16S_1059	ASV_16S_26			ASV16_1038	Bacteria	Bacteroidetes	Bacteroidia	Bacteroidales	Bacteroidaceae	Bacteroides		ASVITS_136	Fungi	Ascomycota	Eurotiomycetes	Chaetothyriales	Herpotrichiellaceae	Exophiala	sideris
ASV_ITS_26			ASV_16S_749	ASV_ITS_596	ASV_16S_1060	ASV_16S_325			ASV16_1039	Bacteria	Proteobacteria	Gammaproteobacteria	Betaproteobacteriales	Burkholderiaceae	Massilia		ASVITS_137	Fungi	Ascomycota	Saccharomycetes	Saccharomycetales	Debaryomycetaceae	Schwanniomyces	vanrijiae
ASV_ITS_270			ASV_16S_763	ASV_ITS_597	ASV_16S_1061	ASV_16S_329			ASV16_104	Bacteria	Proteobacteria	Gammaproteobacteria	Xanthomonadales	Xanthomonadaceae	Stenotrophomonas		ASVITS_139	Fungi	Ascomycota	Eurotiomycetes	Eurotiales	Aspergillaceae	Aspergillus	fumigatus
ASV_ITS_30			ASV_16S_78	ASV_ITS_598	ASV_16S_1063	ASV_16S_352			ASV16_1040	Bacteria	Actinobacteria	Actinobacteria	Bifidobacteriales	Bifidobacteriaceae	Alloscardovia		ASVITS_14	Fungi	Ascomycota	Dothideomycetes	Pleosporales	Phaeosphaeriaceae	Parastagonospora	avenae
ASV_ITS_301			ASV_16S_798	ASV_ITS_661	ASV_16S_1064	ASV_16S_362			ASV16_1041	Bacteria	Firmicutes	Clostridia	Clostridiales	Lachnospiraceae	Lachnospira		ASVITS_140	Fungi	Basidiomycota	Agaricomycetes	Hymenochaetales	Hymenochaetales_fam_Incertae_sedis	Resinicium	friabile
ASV_ITS_31			ASV_16S_8	ASV_ITS_663	ASV_16S_1065	ASV_16S_367			ASV16_1042	Bacteria	Bacteroidetes	Bacteroidia	Chitinophagales	Chitinophagaceae	Ferruginibacter		ASVITS_141	Fungi	Basidiomycota	Tremellomycetes	Holtermanniales	Holtermanniales_fam_Incertae_sedis	Holtermanniella	wattica
ASV_ITS_32			ASV_16S_80		ASV_16S_1066	ASV_16S_378			ASV16_1043	Bacteria	Actinobacteria	Actinobacteria	Frankiales	Geodermatophilaceae	Modestobacter		ASVITS_142	Fungi	Ascomycota	Eurotiomycetes	Eurotiales	Aspergillaceae	Aspergillus	penicillioides
ASV_ITS_33			ASV_16S_83		ASV_16S_1067	ASV_16S_463			ASV16_1044	Bacteria	Actinobacteria	Actinobacteria	Micrococcales	Dermabacteraceae	Dermabacter		ASVITS_143	Fungi	Ascomycota	Eurotiomycetes	NA	NA	NA	NA
ASV_ITS_34			ASV_16S_87		ASV_16S_1068	ASV_16S_49			ASV16_1045	Bacteria	Firmicutes	Clostridia	Clostridiales	Lachnospiraceae	Lachnoanaerobaculum		ASVITS_144	Fungi	Ascomycota	Eurotiomycetes	Eurotiales	Aspergillaceae	Penicillium	bialowiezense
ASV_ITS_36			ASV_16S_9		ASV_16S_1070	ASV_16S_493			ASV16_1046	Bacteria	Cyanobacteria	Oxyphotobacteria	Chloroplast	NA	NA		ASVITS_145	Fungi	Ascomycota	Arthoniomycetes	Lichenostigmatales	Phaeococcomycetaceae	Phaeococcomyces	NA
ASV_ITS_39			ASV_16S_91		ASV_16S_1071	ASV_16S_50			ASV16_1047	Bacteria	Deinococcus-Thermus	Deinococci	Thermales	Thermaceae	Thermus		ASVITS_146	Fungi	Basidiomycota	Tremellomycetes	Filobasidiales	Filobasidiaceae	Filobasidium	oeirense
ASV_ITS_43			ASV_16S_93		ASV_16S_1073	ASV_16S_70			ASV16_1048	Bacteria	Bacteroidetes	Bacteroidia	Cytophagales	Spirosomaceae	Dyadobacter		ASVITS_147	Fungi	Ascomycota	Saccharomycetes	Saccharomycetales	Saccharomycetaceae	Kazachstania	servazzii
ASV_ITS_45			ASV_16S_99		ASV_16S_108	ASV_16S_75			ASV16_1049	Bacteria	Proteobacteria	Alphaproteobacteria	Rickettsiales	Mitochondria	NA		ASVITS_148	Fungi	Ascomycota	Leotiomycetes	Helotiales	Sclerotiniaceae	Botrytis	caroliniana
ASV_ITS_459			ASV_ITS_10		ASV_16S_1081	ASV_16S_799			ASV16_105	Bacteria	Proteobacteria	Gammaproteobacteria	Xanthomonadales	Xanthomonadaceae	Xanthomonas		ASVITS_149	Fungi	Ascomycota	NA	NA	NA	NA	NA
ASV_ITS_46			ASV_ITS_103		ASV_16S_1082	ASV_16S_874			ASV16_1050	Bacteria	Proteobacteria	Alphaproteobacteria	Rickettsiales	Mitochondria	NA		ASVITS_15	Fungi	Basidiomycota	Microbotryomycetes	Sporidiobolales	Sporidiobolaceae	Sporobolomyces	roseus
ASV_ITS_47			ASV_ITS_105		ASV_16S_1083	ASV_16S_910			ASV16_1055	Bacteria	Firmicutes	Clostridia	Clostridiales	Family_XI	Parvimonas		ASVITS_150	Fungi	Ascomycota	Eurotiomycetes	Eurotiales	Aspergillaceae	Aspergillus	sydowii
ASV_ITS_49			ASV_ITS_109		ASV_16S_1084	ASV_16S_966			ASV16_1056	Bacteria	Actinobacteria	Actinobacteria	Corynebacteriales	Corynebacteriaceae	Corynebacterium_1		ASVITS_151	Fungi	Ascomycota	Saccharomycetes	Saccharomycetales	Phaffomycetaceae	Wickerhamomyces	anomalus
ASV_ITS_50			ASV_ITS_110		ASV_16S_1085	ASV_ITS_102			ASV16_1057	Bacteria	Proteobacteria	Gammaproteobacteria	Pseudomonadales	Pseudomonadaceae	Pseudomonas		ASVITS_152	Fungi	Ascomycota	Saccharomycetes	Saccharomycetales	Saccharomycodaceae	Hanseniaspora	uvarum
ASV_ITS_51			ASV_ITS_117		ASV_16S_1086	ASV_ITS_116			ASV16_1058	Bacteria	Proteobacteria	Gammaproteobacteria	Pseudomonadales	Moraxellaceae	Psychrobacter		ASVITS_153	Fungi	Basidiomycota	Tremellomycetes	Holtermanniales	Holtermanniales_fam_Incertae_sedis	Holtermanniella	wattica
ASV_ITS_57			ASV_ITS_141		ASV_16S_1087	ASV_ITS_125			ASV16_1059	Bacteria	Actinobacteria	Actinobacteria	Actinomycetales	Actinomycetaceae	Actinomyces		ASVITS_155	Fungi	Basidiomycota	Agaricomycetes	Cantharellales	Botryobasidiaceae	Botryobasidium	subcoronatum
ASV_ITS_6			ASV_ITS_142		ASV_16S_1088	ASV_ITS_13			ASV16_106	Bacteria	Proteobacteria	Gammaproteobacteria	Pseudomonadales	Pseudomonadaceae	Pseudomonas		ASVITS_156	Fungi	Ascomycota	NA	NA	NA	NA	NA
ASV_ITS_67			ASV_ITS_158		ASV_16S_1089	ASV_ITS_146			ASV16_1060	Bacteria	Bacteroidetes	Bacteroidia	Cytophagales	Hymenobacteraceae	Hymenobacter		ASVITS_157	Fungi	Ascomycota	Dothideomycetes	Dothideales	Aureobasidiaceae	Aureobasidium	NA
ASV_ITS_75			ASV_ITS_16		ASV_16S_109	ASV_ITS_147			ASV16_1061	Bacteria	Actinobacteria	Actinobacteria	Micrococcales	Microbacteriaceae	Leucobacter		ASVITS_158	Fungi	Ascomycota	Dothideomycetes	Pleosporales	Phaeosphaeriaceae	NA	NA
ASV_ITS_85			ASV_ITS_163		ASV_16S_1090	ASV_ITS_151			ASV16_1062	Eukaryota	Basidiomycota	Tremellomycetes	Tremellales	NA	NA		ASVITS_159	Fungi	Ascomycota	Dothideomycetes	Pleosporales	Phaeosphaeriaceae	Phaeosphaeria	NA
ASV_ITS_9			ASV_ITS_17		ASV_16S_1091	ASV_ITS_153			ASV16_1063	Bacteria	Proteobacteria	Gammaproteobacteria	Enterobacteriales	Enterobacteriaceae	Morganella		ASVITS_16	Fungi	Ascomycota	Saccharomycetes	Saccharomycetales	Saccharomycetaceae	Saccharomyces	cerevisiae
ASV_ITS_92			ASV_ITS_174		ASV_16S_1092	ASV_ITS_168			ASV16_1064	Bacteria	Proteobacteria	Alphaproteobacteria	Rhodobacterales	Rhodobacteraceae	NA		ASVITS_160	Fungi	Ascomycota	Saccharomycetes	Saccharomycetales	Saccharomycetaceae	Kazachstania	humilis
			ASV_ITS_2		ASV_16S_1093	ASV_ITS_171			ASV16_1065	Bacteria	Bacteroidetes	Bacteroidia	Bacteroidales	Bacteroidaceae	Bacteroides		ASVITS_161	Fungi	Basidiomycota	Agaricomycetes	Agaricales	Strophariaceae	Psilocybe	inquilina
			ASV_ITS_20		ASV_16S_1094	ASV_ITS_180			ASV16_1066	Bacteria	Firmicutes	Bacilli	Lactobacillales	Streptococcaceae	Streptococcus		ASVITS_162	Fungi	NA	NA	NA	NA	NA	NA
			ASV_ITS_219		ASV_16S_1095	ASV_ITS_193			ASV16_1067	Bacteria	Firmicutes	Bacilli	Lactobacillales	Aerococcaceae	Aerococcus		ASVITS_163	Fungi	Ascomycota	Saccharomycetes	Saccharomycetales	Trichomonascaceae	Trichomonascus	ciferrii
			ASV_ITS_226		ASV_16S_1096	ASV_ITS_197			ASV16_1068	Bacteria	Acidobacteria	Holophagae	Subgroup_7	NA	NA		ASVITS_164	Fungi	Ascomycota	Leotiomycetes	Erysiphales	Erysiphaceae	Erysiphe	arcuata
			ASV_ITS_244		ASV_16S_1097	ASV_ITS_206			ASV16_1069	Bacteria	Proteobacteria	Alphaproteobacteria	Rickettsiales	Mitochondria	NA		ASVITS_165	Fungi	Ascomycota	Sordariomycetes	Xylariales	Hyponectriaceae	Monographella	nivalis
			ASV_ITS_247		ASV_16S_1098	ASV_ITS_210			ASV16_107	Bacteria	Cyanobacteria	Oxyphotobacteria	Chloroplast	NA	NA		ASVITS_167	Fungi	Ascomycota	NA	NA	NA	NA	NA
			ASV_ITS_27		ASV_16S_1099	ASV_ITS_211			ASV16_1070	Bacteria	Actinobacteria	Actinobacteria	Micrococcales	Cellulomonadaceae	Oerskovia		ASVITS_168	Fungi	Ascomycota	Eurotiomycetes	Eurotiales	Trichocomaceae	Sagenomella	keratitidis
			ASV_ITS_273		ASV_16S_1100	ASV_ITS_212			ASV16_1071	Bacteria	Bacteroidetes	Bacteroidia	Bacteroidales	Rikenellaceae	Alistipes		ASVITS_169	Fungi	Ascomycota	Dothideomycetes	Pleosporales	Phaeosphaeriaceae	Parastagonospora	avenae
			ASV_ITS_302		ASV_16S_1102	ASV_ITS_216			ASV16_1072	Eukaryota	Basidiomycota	Agaricomycetes	NA	NA	NA		ASVITS_17	Fungi	Basidiomycota	Tremellomycetes	Filobasidiales	Filobasidiaceae	Filobasidium	NA
			ASV_ITS_304		ASV_16S_1103	ASV_ITS_217			ASV16_1073	Bacteria	Firmicutes	Clostridia	Clostridiales	Ruminococcaceae	Subdoligranulum		ASVITS_170	Fungi	Ascomycota	Eurotiomycetes	Eurotiales	Aspergillaceae	Penicillium	roqueforti
			ASV_ITS_330		ASV_16S_1104	ASV_ITS_238			ASV16_108	Bacteria	Proteobacteria	Gammaproteobacteria	Pseudomonadales	Moraxellaceae	Acinetobacter		ASVITS_171	Fungi	Basidiomycota	Wallemiomycetes	Wallemiales	Wallemiaceae	Wallemia	sebi
			ASV_ITS_333		ASV_16S_1105	ASV_ITS_260			ASV16_1080	Bacteria	Actinobacteria	Actinobacteria	Micrococcales	Microbacteriaceae	Frondihabitans		ASVITS_172	Fungi	Basidiomycota	Tremellomycetes	Tremellales	Trimorphomycetaceae	Saitozyma	paraflava
			ASV_ITS_340		ASV_16S_1106	ASV_ITS_261			ASV16_1081	Bacteria	Bacteroidetes	Bacteroidia	Bacteroidales	Rikenellaceae	Rikenellaceae_RC9_gut_group		ASVITS_173	Fungi	Basidiomycota	Microbotryomycetes	Sporidiobolales	Sporidiobolaceae	Rhodotorula	dairenensis
			ASV_ITS_354		ASV_16S_111	ASV_ITS_267			ASV16_1082	Bacteria	Firmicutes	Clostridia	Clostridiales	Family_XI	Anaerococcus		ASVITS_174	Fungi	Ascomycota	Saccharomycetes	Saccharomycetales	Trichomonascaceae	Trichomonascus	ciferrii
			ASV_ITS_388		ASV_16S_1114	ASV_ITS_282			ASV16_1083	Bacteria	Firmicutes	Clostridia	Clostridiales	Family_XI	Anaerococcus		ASVITS_175	Fungi	Basidiomycota	NA	NA	NA	NA	NA
			ASV_ITS_4		ASV_16S_1115	ASV_ITS_283			ASV16_1084	Bacteria	Proteobacteria	Alphaproteobacteria	Rhizobiales	Rhizobiaceae	Allorhizobium-Neorhizobium-Pararhizobium-Rhizobium		ASVITS_176	Fungi	Ascomycota	Dothideomycetes	Pleosporales	Didymellaceae	Boeremia	exigua
			ASV_ITS_410		ASV_16S_1116	ASV_ITS_289			ASV16_1085	Bacteria	Actinobacteria	Actinobacteria	Corynebacteriales	Corynebacteriaceae	Corynebacterium_1		ASVITS_177	Fungi	Basidiomycota	Agaricomycetes	Cantharellales	Botryobasidiaceae	Botryobasidium	subcoronatum
			ASV_ITS_416		ASV_16S_1117	ASV_ITS_298			ASV16_1086	Bacteria	Proteobacteria	Alphaproteobacteria	Rhizobiales	Rhizobiaceae	Aureimonas		ASVITS_178	Fungi	Basidiomycota	Tremellomycetes	Filobasidiales	Filobasidiaceae	Naganishia	diffluens
			ASV_ITS_5		ASV_16S_1119	ASV_ITS_306			ASV16_1087	Bacteria	Actinobacteria	Actinobacteria	Corynebacteriales	Nocardiaceae	Rhodococcus		ASVITS_179	Fungi	Ascomycota	Eurotiomycetes	Chaetothyriales	Herpotrichiellaceae	Cladophialophora	NA
			ASV_ITS_52		ASV_16S_112	ASV_ITS_308			ASV16_1088	Bacteria	Actinobacteria	Actinobacteria	Propionibacteriales	Nocardioidaceae	Marmoricola		ASVITS_18	Fungi	NA	NA	NA	NA	NA	NA
			ASV_ITS_526		ASV_16S_1120	ASV_ITS_309			ASV16_1089	Bacteria	Bacteroidetes	Bacteroidia	Cytophagales	Spirosomaceae	Spirosoma		ASVITS_180	Fungi	Ascomycota	Saccharomycetes	Saccharomycetales	Saccharomycetales_fam_Incertae_sedis	Candida	santamariae
			ASV_ITS_53		ASV_16S_1121	ASV_ITS_310			ASV16_109	Bacteria	Actinobacteria	Actinobacteria	Micrococcales	Brevibacteriaceae	Brevibacterium		ASVITS_182	Fungi	Ascomycota	Saccharomycetes	Saccharomycetales	Saccharomycetales_fam_Incertae_sedis	Candida	tropicalis
			ASV_ITS_569		ASV_16S_1122	ASV_ITS_319			ASV16_1090	Bacteria	Patescibacteria	Gracilibacteria	NA	NA	NA		ASVITS_183	Fungi	Ascomycota	Eurotiomycetes	Eurotiales	Aspergillaceae	Penicillium	astrolabium
			ASV_ITS_58		ASV_16S_1123	ASV_ITS_329			ASV16_1091	Bacteria	Firmicutes	Clostridia	Clostridiales	Family_XI	Peptoniphilus		ASVITS_184	Fungi	Ascomycota	Dothideomycetes	Pleosporales	Phaeosphaeriaceae	Phaeosphaeria	caricicola
			ASV_ITS_59		ASV_16S_1124	ASV_ITS_331			ASV16_1092	Bacteria	Proteobacteria	Gammaproteobacteria	Xanthomonadales	Xanthomonadaceae	Stenotrophomonas		ASVITS_185	Fungi	Basidiomycota	Agaricomycetes	Russulales	NA	NA	NA
			ASV_ITS_60		ASV_16S_1125	ASV_ITS_335			ASV16_1093	Bacteria	Actinobacteria	Actinobacteria	Propionibacteriales	Nocardioidaceae	Nocardioides		ASVITS_188	Fungi	Basidiomycota	Agaricomycetes	Cantharellales	Ceratobasidiaceae	Ceratobasidium	NA
			ASV_ITS_66		ASV_16S_1126	ASV_ITS_336			ASV16_1094	Bacteria	Bacteroidetes	Bacteroidia	Bacteroidales	Bacteroidaceae	Bacteroides		ASVITS_189	Fungi	Ascomycota	Dothideomycetes	Pleosporales	Cucurbitariaceae	NA	NA
			ASV_ITS_7		ASV_16S_1127	ASV_ITS_342			ASV16_1095	Bacteria	Proteobacteria	Gammaproteobacteria	Betaproteobacteriales	Burkholderiaceae	NA		ASVITS_19	Fungi	Ascomycota	Dothideomycetes	Dothideales	Aureobasidiaceae	Aureobasidium	pullulans
			ASV_ITS_8		ASV_16S_1128	ASV_ITS_344			ASV16_1096	Bacteria	Firmicutes	Bacilli	Bacillales	NA	NA		ASVITS_190	Fungi	Basidiomycota	Tremellomycetes	Cystofilobasidiales	Cystofilobasidiaceae	Cystofilobasidium	capitatum
					ASV_16S_1129	ASV_ITS_348			ASV16_1097	Bacteria	Firmicutes	Clostridia	Clostridiales	Ruminococcaceae	Ruminococcaceae_UCG-005		ASVITS_191	Fungi	Basidiomycota	Agaricomycetes	Trechisporales	Hydnodontaceae	Trechispora	NA
					ASV_16S_1130	ASV_ITS_355			ASV16_1098	Bacteria	Proteobacteria	Alphaproteobacteria	Sphingomonadales	Sphingomonadaceae	NA		ASVITS_192	Fungi	Ascomycota	NA	NA	NA	NA	NA
					ASV_16S_1131	ASV_ITS_357			ASV16_1099	Bacteria	Proteobacteria	Alphaproteobacteria	Acetobacterales	Acetobacteraceae	Belnapia		ASVITS_193	Fungi	Ascomycota	Dothideomycetes	Pleosporales	Massarinaceae	Stagonospora	pseudovitensis
					ASV_16S_1132	ASV_ITS_370			ASV16_11	Bacteria	Firmicutes	Bacilli	Lactobacillales	Lactobacillaceae	Lactobacillus		ASVITS_194	Fungi	Basidiomycota	Tremellomycetes	Tremellales	Rhynchogastremataceae	Papiliotrema	flavescens
					ASV_16S_1133	ASV_ITS_371			ASV16_110	Bacteria	Proteobacteria	Alphaproteobacteria	Rickettsiales	Mitochondria	NA		ASVITS_195	Fungi	Ascomycota	Dothideomycetes	Pleosporales	Pleosporaceae	Alternaria	NA
					ASV_16S_1134	ASV_ITS_373			ASV16_1100	Bacteria	Firmicutes	Clostridia	Clostridiales	Ruminococcaceae	Ruminococcaceae_UCG-003		ASVITS_197	Fungi	Ascomycota	Sordariomycetes	Hypocreales	Nectriaceae	Gibberella	baccata
					ASV_16S_1135	ASV_ITS_376			ASV16_1101	Bacteria	Proteobacteria	Alphaproteobacteria	Rickettsiales	Mitochondria	NA		ASVITS_2	Fungi	Ascomycota	Saccharomycetes	Saccharomycetales	Saccharomycetaceae	Saccharomyces	cerevisiae
					ASV_16S_1136	ASV_ITS_38			ASV16_1102	Bacteria	Actinobacteria	Actinobacteria	Corynebacteriales	Corynebacteriaceae	Corynebacterium		ASVITS_20	Fungi	Basidiomycota	Microbotryomycetes	Sporidiobolales	Sporidiobolaceae	Rhodotorula	mucilaginosa
					ASV_16S_1137	ASV_ITS_382			ASV16_1103	Bacteria	Proteobacteria	Alphaproteobacteria	Sphingomonadales	Sphingomonadaceae	Sphingomonas		ASVITS_200	Fungi	Ascomycota	Saccharomycetes	Saccharomycetales	Saccharomycetales_fam_Incertae_sedis	Candida	gosingica
					ASV_16S_1139	ASV_ITS_383			ASV16_1104	Bacteria	Firmicutes	Bacilli	Lactobacillales	Aerococcaceae	Facklamia		ASVITS_201	Fungi	Basidiomycota	Tremellomycetes	Filobasidiales	Filobasidiaceae	Naganishia	friedmannii
					ASV_16S_114	ASV_ITS_389			ASV16_1105	Bacteria	Proteobacteria	Alphaproteobacteria	Rhizobiales	Rhizobiaceae	Mesorhizobium		ASVITS_202	Fungi	Ascomycota	Dothideomycetes	Pleosporales	Coniothyriaceae	Coniothyrium	sidae
					ASV_16S_1145	ASV_ITS_400			ASV16_1106	Bacteria	Proteobacteria	Deltaproteobacteria	Myxococcales	Polyangiaceae	Pajaroellobacter		ASVITS_204	Fungi	NA	NA	NA	NA	NA	NA
					ASV_16S_1146	ASV_ITS_408			ASV16_111	Bacteria	Actinobacteria	Actinobacteria	Corynebacteriales	Corynebacteriaceae	Corynebacterium_1		ASVITS_206	Fungi	Ascomycota	Dothideomycetes	Pleosporales	Massarinaceae	Stagonospora	pseudovitensis
					ASV_16S_1147	ASV_ITS_409			ASV16_1114	Bacteria	Actinobacteria	Coriobacteriia	Coriobacteriales	NA	NA		ASVITS_207	Fungi	Basidiomycota	Agaricomycetes	Agaricales	NA	NA	NA
					ASV_16S_1148	ASV_ITS_412			ASV16_1115	Bacteria	Proteobacteria	Alphaproteobacteria	Sphingomonadales	Sphingomonadaceae	Sphingomonas		ASVITS_209	Fungi	Basidiomycota	Agaricomycetes	Agaricales	Psathyrellaceae	Coprinellus	NA
					ASV_16S_1149	ASV_ITS_417			ASV16_1116	Bacteria	Proteobacteria	Gammaproteobacteria	Aeromonadales	Aeromonadaceae	Aeromonas		ASVITS_21	Fungi	Ascomycota	Saccharomycetes	Saccharomycetales	Debaryomycetaceae	Debaryomyces	hansenii
					ASV_16S_115	ASV_ITS_418			ASV16_1117	Bacteria	Actinobacteria	Actinobacteria	Micrococcales	Micrococcaceae	Auritidibacter		ASVITS_210	Fungi	Ascomycota	Saccharomycetes	Saccharomycetales	Saccharomycetaceae	Issatchenkia	orientalis
					ASV_16S_1150	ASV_ITS_433			ASV16_1118	Bacteria	Proteobacteria	Alphaproteobacteria	Rickettsiales	Mitochondria	NA		ASVITS_211	Fungi	Basidiomycota	Tremellomycetes	Tremellales	Bulleribasidiaceae	Vishniacozyma	victoriae
					ASV_16S_1151	ASV_ITS_44			ASV16_1119	Bacteria	Proteobacteria	Gammaproteobacteria	Pseudomonadales	Pseudomonadaceae	Pseudomonas		ASVITS_212	Fungi	Ascomycota	Sordariomycetes	Hypocreales	Nectriaceae	Fusarium	NA
					ASV_16S_1152	ASV_ITS_441			ASV16_112	Bacteria	Firmicutes	Clostridia	Clostridiales	Family_XI	Anaerococcus		ASVITS_213	Fungi	Ascomycota	Dothideomycetes	Dothideales	Dothideaceae	Endoconidioma	populi
					ASV_16S_1153	ASV_ITS_442			ASV16_1120	Bacteria	Firmicutes	Negativicutes	Selenomonadales	Veillonellaceae	NA		ASVITS_215	Fungi	NA	NA	NA	NA	NA	NA
					ASV_16S_1154	ASV_ITS_443			ASV16_1121	Bacteria	Proteobacteria	Alphaproteobacteria	Acetobacterales	Acetobacteraceae	Roseomonas		ASVITS_216	Fungi	Ascomycota	Eurotiomycetes	Eurotiales	Aspergillaceae	Aspergillus	sydowii
					ASV_16S_1155	ASV_ITS_452			ASV16_1122	Bacteria	Proteobacteria	Gammaproteobacteria	PLTA13	NA	NA		ASVITS_217	Fungi	Ascomycota	Saccharomycetes	Saccharomycetales	Saccharomycetaceae	Kazachstania	unispora
					ASV_16S_1157	ASV_ITS_453			ASV16_1123	Bacteria	Actinobacteria	Actinobacteria	Actinomycetales	Actinomycetaceae	Actinomyces		ASVITS_218	Fungi	Ascomycota	Saccharomycetes	Saccharomycetales	Pichiaceae	Dekkera	custersiana
					ASV_16S_1158	ASV_ITS_454			ASV16_1124	Bacteria	Proteobacteria	Gammaproteobacteria	Betaproteobacteriales	Burkholderiaceae	Sutterella		ASVITS_219	Fungi	Basidiomycota	NA	NA	NA	NA	NA
					ASV_16S_1159	ASV_ITS_455			ASV16_1125	Bacteria	Firmicutes	Clostridia	Clostridiales	Lachnospiraceae	Johnsonella		ASVITS_22	Fungi	Ascomycota	Dothideomycetes	Capnodiales	Mycosphaerellaceae	Mycosphaerella	tassiana
					ASV_16S_116	ASV_ITS_461			ASV16_1126	Bacteria	Fusobacteria	Fusobacteriia	Fusobacteriales	Leptotrichiaceae	Leptotrichia		ASVITS_220	Fungi	Basidiomycota	Agaricomycetes	Cantharellales	Ceratobasidiaceae	NA	NA
					ASV_16S_1160	ASV_ITS_462			ASV16_1127	Bacteria	Proteobacteria	Gammaproteobacteria	Xanthomonadales	Xanthomonadaceae	Pseudoxanthomonas		ASVITS_221	Fungi	Basidiomycota	Cystobasidiomycetes	Erythrobasidiales	Erythrobasidiaceae	Bannoa	ogasawarensis
					ASV_16S_1161	ASV_ITS_465			ASV16_1128	Bacteria	Actinobacteria	Actinobacteria	Micrococcales	Micrococcaceae	NA		ASVITS_222	Fungi	Ascomycota	Dothideomycetes	Pleosporales	Biatriosporaceae	Biatriospora	NA
					ASV_16S_1162	ASV_ITS_473			ASV16_1129	Bacteria	Fusobacteria	Fusobacteriia	Fusobacteriales	Leptotrichiaceae	Leptotrichia		ASVITS_223	Fungi	Basidiomycota	Microbotryomycetes	Sporidiobolales	Sporidiobolaceae	Sporobolomyces	roseus
					ASV_16S_1163	ASV_ITS_474			ASV16_113	Bacteria	Firmicutes	Bacilli	Lactobacillales	Lactobacillaceae	Lactobacillus		ASVITS_224	Fungi	Basidiomycota	Agaricomycetes	Hymenochaetales	Schizoporaceae	Hyphodontia	subalutacea
					ASV_16S_1164	ASV_ITS_479			ASV16_1130	Bacteria	Proteobacteria	Gammaproteobacteria	Betaproteobacteriales	Burkholderiaceae	Massilia		ASVITS_225	Fungi	Ascomycota	Eurotiomycetes	Chaetothyriales	Herpotrichiellaceae	Exophiala	NA
					ASV_16S_1165	ASV_ITS_481			ASV16_1131	Bacteria	Actinobacteria	Actinobacteria	Corynebacteriales	Nocardiaceae	Gordonia		ASVITS_226	Fungi	Basidiomycota	NA	NA	NA	NA	NA
					ASV_16S_1167	ASV_ITS_483			ASV16_1132	Bacteria	Proteobacteria	Alphaproteobacteria	Rhizobiales	Xanthobacteraceae	Xanthobacter		ASVITS_227	Fungi	Basidiomycota	Agaricomycetes	NA	NA	NA	NA
					ASV_16S_1168	ASV_ITS_496			ASV16_1133	Bacteria	Chloroflexi	Chloroflexia	Chloroflexales	Chloroflexaceae	FFCH7168		ASVITS_228	Fungi	Ascomycota	Dothideomycetes	Tubeufiales	Tubeufiaceae	Helicoma	NA
					ASV_16S_1169	ASV_ITS_503			ASV16_1134	Bacteria	Firmicutes	Negativicutes	Selenomonadales	Veillonellaceae	Negativicoccus		ASVITS_229	Fungi	Ascomycota	Dothideomycetes	Pleosporales	Didymellaceae	Didymella	glomerata
					ASV_16S_1170	ASV_ITS_504			ASV16_1135	Bacteria	Firmicutes	Clostridia	Clostridiales	Lachnospiraceae	NA		ASVITS_23	Fungi	Ascomycota	Sordariomycetes	Xylariales	Hyponectriaceae	Monographella	nivalis
					ASV_16S_1171	ASV_ITS_505			ASV16_1136	Bacteria	Proteobacteria	Alphaproteobacteria	Rhodobacterales	Rhodobacteraceae	Paracoccus		ASVITS_230	Fungi	Ascomycota	Dothideomycetes	Pleosporales	Phaeosphaeriaceae	Phaeosphaeria	caricicola
					ASV_16S_1176	ASV_ITS_508			ASV16_1137	Bacteria	Actinobacteria	Actinobacteria	Micrococcales	Micrococcales_Incertae_Sedis	Timonella		ASVITS_232	Fungi	Basidiomycota	Agaricomycetes	Cantharellales	Botryobasidiaceae	Botryobasidium	subcoronatum
					ASV_16S_1177	ASV_ITS_511			ASV16_1138	Bacteria	Proteobacteria	Alphaproteobacteria	Rickettsiales	Mitochondria	NA		ASVITS_233	Fungi	Ascomycota	Dothideomycetes	Pleosporales	Sporormiaceae	Preussia	persica
					ASV_16S_1178	ASV_ITS_512			ASV16_1139	Bacteria	Firmicutes	Clostridia	Clostridiales	Lachnospiraceae	Roseburia		ASVITS_234	Fungi	Basidiomycota	Tremellomycetes	Tremellales	Bulleribasidiaceae	Vishniacozyma	NA
					ASV_16S_1179	ASV_ITS_513			ASV16_114	Bacteria	Proteobacteria	Gammaproteobacteria	Enterobacteriales	Enterobacteriaceae	Buchnera		ASVITS_235	Fungi	Basidiomycota	Agaricomycetes	Polyporales	Ganodermataceae	Ganoderma	NA
					ASV_16S_1180	ASV_ITS_516			ASV16_1145	Bacteria	Cyanobacteria	Oxyphotobacteria	Nostocales	Chroococcidiopsaceae	NA		ASVITS_236	Fungi	Basidiomycota	Agaricomycetes	Polyporales	Coriolaceae	Trametes	versicolor
					ASV_16S_1182	ASV_ITS_527			ASV16_1146	Bacteria	Firmicutes	Clostridia	Clostridiales	Eubacteriaceae	Pseudoramibacter		ASVITS_237	Fungi	Ascomycota	NA	NA	NA	NA	NA
					ASV_16S_1185	ASV_ITS_528			ASV16_1147	Bacteria	Actinobacteria	Actinobacteria	Micrococcales	Micrococcaceae	Rothia		ASVITS_238	Fungi	Ascomycota	Dothideomycetes	Pleosporales	Phaeosphaeriaceae	Parastagonospora	avenae
					ASV_16S_1186	ASV_ITS_530			ASV16_1148	Bacteria	Bacteroidetes	Bacteroidia	Cytophagales	Spirosomaceae	Spirosoma		ASVITS_239	Fungi	Ascomycota	Leotiomycetes	Helotiales	Helotiaceae	Articulospora	proliferata
					ASV_16S_1187	ASV_ITS_537			ASV16_1149	Bacteria	Proteobacteria	Gammaproteobacteria	Enterobacteriales	Enterobacteriaceae	Providencia		ASVITS_240	Fungi	Basidiomycota	Tremellomycetes	Trichosporonales	Trichosporonaceae	Trichosporon	asahii
					ASV_16S_1188	ASV_ITS_538			ASV16_115	Bacteria	Proteobacteria	Gammaproteobacteria	Xanthomonadales	Xanthomonadaceae	Stenotrophomonas		ASVITS_241	Fungi	Ascomycota	Eurotiomycetes	Chaetothyriales	Herpotrichiellaceae	Exophiala	eucalyptorum
					ASV_16S_1189	ASV_ITS_542			ASV16_1150	Bacteria	Proteobacteria	Gammaproteobacteria	Betaproteobacteriales	Burkholderiaceae	Massilia		ASVITS_242	Fungi	Ascomycota	Lecanoromycetes	Lecanorales	Parmeliaceae	Melanelixia	subaurifera
					ASV_16S_119	ASV_ITS_556			ASV16_1151	Bacteria	Proteobacteria	Gammaproteobacteria	Oceanospirillales	Halomonadaceae	Halomonas		ASVITS_243	Fungi	NA	NA	NA	NA	NA	NA
					ASV_16S_1190	ASV_ITS_56			ASV16_1152	Bacteria	Cyanobacteria	Oxyphotobacteria	Nostocales	Chroococcidiopsaceae	Aliterella_CENA595		ASVITS_244	Fungi	Basidiomycota	Tremellomycetes	Tremellales	Rhynchogastremataceae	Papiliotrema	frias
					ASV_16S_1191	ASV_ITS_565			ASV16_1153	Bacteria	Bacteroidetes	Bacteroidia	Bacteroidales	Paludibacteraceae	F0058		ASVITS_245	Fungi	Basidiomycota	Agaricomycetes	Cantharellales	Ceratobasidiaceae	NA	NA
					ASV_16S_1193	ASV_ITS_566			ASV16_1154	Bacteria	Proteobacteria	Alphaproteobacteria	Rhizobiales	Xanthobacteraceae	Tardiphaga		ASVITS_246	Fungi	Basidiomycota	Agaricomycetes	NA	NA	NA	NA
					ASV_16S_1194	ASV_ITS_570			ASV16_1155	Bacteria	Proteobacteria	Gammaproteobacteria	Xanthomonadales	Xanthomonadaceae	Stenotrophomonas		ASVITS_247	Fungi	Basidiomycota	Tremellomycetes	Cystofilobasidiales	Cystofilobasidiaceae	Cystofilobasidium	macerans
					ASV_16S_1196	ASV_ITS_571			ASV16_1156	Bacteria	Cyanobacteria	Oxyphotobacteria	Chloroplast	NA	NA		ASVITS_248	Fungi	Basidiomycota	Agaricomycetes	Agaricales	Psathyrellaceae	Psathyrella	tenuicula
					ASV_16S_1197	ASV_ITS_573			ASV16_1157	Bacteria	Firmicutes	Clostridia	Clostridiales	Lachnospiraceae	NA		ASVITS_249	Fungi	NA	NA	NA	NA	NA	NA
					ASV_16S_1198	ASV_ITS_579			ASV16_1158	Bacteria	Firmicutes	Negativicutes	Selenomonadales	Acidaminococcaceae	Succiniclasticum		ASVITS_25	Fungi	Ascomycota	NA	NA	NA	NA	NA
					ASV_16S_1199	ASV_ITS_582			ASV16_1159	Bacteria	Proteobacteria	Gammaproteobacteria	Pseudomonadales	Moraxellaceae	Acinetobacter		ASVITS_250	Fungi	Basidiomycota	Pucciniomycetes	Pucciniales	Pucciniastraceae	Pucciniastrum	areolatum
					ASV_16S_1200	ASV_ITS_590			ASV16_116	Bacteria	Proteobacteria	Gammaproteobacteria	Alteromonadales	Pseudoalteromonadaceae	Pseudoalteromonas		ASVITS_251	Fungi	Basidiomycota	Tremellomycetes	Trichosporonales	Trichosporonaceae	Trichosporon	asahii
					ASV_16S_1201	ASV_ITS_594			ASV16_1160	Bacteria	Proteobacteria	Alphaproteobacteria	Acetobacterales	Acetobacteraceae	Craurococcus		ASVITS_253	Fungi	Basidiomycota	Agaricomycetes	Agaricales	Strophariaceae	Hypholoma	fasciculare
					ASV_16S_1203	ASV_ITS_600			ASV16_1161	Bacteria	Bacteroidetes	Bacteroidia	Bacteroidales	Bacteroidaceae	Bacteroides		ASVITS_254	Fungi	Ascomycota	Lecanoromycetes	Lecanorales	NA	NA	NA
					ASV_16S_1216	ASV_ITS_601			ASV16_1162	Bacteria	Actinobacteria	Actinobacteria	Micrococcales	Micrococcaceae	Nesterenkonia		ASVITS_255	Fungi	NA	NA	NA	NA	NA	NA
					ASV_16S_1217	ASV_ITS_605			ASV16_1163	Bacteria	Bacteroidetes	Bacteroidia	Cytophagales	Hymenobacteraceae	Hymenobacter		ASVITS_257	Fungi	Ascomycota	Eurotiomycetes	Eurotiales	Aspergillaceae	Penicillium	aurantiogriseum
					ASV_16S_1218	ASV_ITS_606			ASV16_1164	Bacteria	Firmicutes	Bacilli	Lactobacillales	Streptococcaceae	Lactococcus		ASVITS_258	Fungi	Ascomycota	NA	NA	NA	NA	NA
					ASV_16S_1219	ASV_ITS_608			ASV16_1165	Bacteria	Proteobacteria	Alphaproteobacteria	Acetobacterales	Acetobacteraceae	Acidiphilium		ASVITS_259	Fungi	Ascomycota	Dothideomycetes	Pleosporales	Phaeosphaeriaceae	Septoriella	phragmitis
					ASV_16S_122	ASV_ITS_609			ASV16_1166	Bacteria	Proteobacteria	Alphaproteobacteria	Rickettsiales	Mitochondria	NA		ASVITS_26	Fungi	Ascomycota	Eurotiomycetes	Eurotiales	Aspergillaceae	Aspergillus	intermedius
					ASV_16S_1220	ASV_ITS_61			ASV16_1167	Bacteria	Actinobacteria	Coriobacteriia	Coriobacteriales	Coriobacteriaceae	Collinsella		ASVITS_260	Fungi	Ascomycota	Sordariomycetes	Hypocreales	Nectriaceae	Gibberella	baccata
					ASV_16S_1221	ASV_ITS_616			ASV16_1168	Bacteria	Actinobacteria	Actinobacteria	Micrococcales	Micrococcaceae	Neomicrococcus		ASVITS_261	Fungi	Ascomycota	Saccharomycetes	Saccharomycetales	Saccharomycetaceae	Issatchenkia	orientalis
					ASV_16S_1222	ASV_ITS_643			ASV16_1169	Bacteria	Proteobacteria	Gammaproteobacteria	Xanthomonadales	Xanthomonadaceae	Stenotrophomonas		ASVITS_262	Fungi	Ascomycota	Dothideomycetes	Pleosporales	Phaeosphaeriaceae	Neosetophoma	NA
					ASV_16S_1223	ASV_ITS_647			ASV16_117	Bacteria	Cyanobacteria	Oxyphotobacteria	Chloroplast	NA	NA		ASVITS_263	Fungi	Ascomycota	Taphrinomycetes	Taphrinales	Protomycetaceae	Protomyces	inouyei
					ASV_16S_1224	ASV_ITS_648			ASV16_1170	Bacteria	Firmicutes	Clostridia	Clostridiales	Family_XIII	NA		ASVITS_265	Fungi	Ascomycota	Eurotiomycetes	Eurotiales	Aspergillaceae	Aspergillus	sydowii
					ASV_16S_1225	ASV_ITS_649			ASV16_1171	Bacteria	Firmicutes	Bacilli	Lactobacillales	Carnobacteriaceae	Alkalibacterium		ASVITS_266	Fungi	Basidiomycota	Wallemiomycetes	Wallemiales	Wallemiaceae	Wallemia	NA
					ASV_16S_1226	ASV_ITS_650			ASV16_1172	Bacteria	Firmicutes	Clostridia	Clostridiales	Peptostreptococcaceae	Paraclostridium		ASVITS_267	Fungi	Ascomycota	Dothideomycetes	Pleosporales	Phaeosphaeriaceae	Septoriella	NA
					ASV_16S_1227	ASV_ITS_660			ASV16_1174	Bacteria	Cyanobacteria	Oxyphotobacteria	Chloroplast	NA	NA		ASVITS_268	Fungi	Basidiomycota	Agaricomycetes	Cantharellales	Botryobasidiaceae	Botryobasidium	laeve
					ASV_16S_1228	ASV_ITS_669			ASV16_1176	Bacteria	Bacteroidetes	Bacteroidia	Bacteroidales	Prevotellaceae	Prevotella_7		ASVITS_27	Fungi	Ascomycota	Sordariomycetes	Hypocreales	Nectriaceae	Fusarium	NA
					ASV_16S_1229	ASV_ITS_670			ASV16_1177	Bacteria	Firmicutes	Bacilli	Lactobacillales	Enterococcaceae	Vagococcus		ASVITS_270	Fungi	Basidiomycota	NA	NA	NA	NA	NA
					ASV_16S_123	ASV_ITS_672			ASV16_1178	Bacteria	Actinobacteria	Actinobacteria	Streptomycetales	Streptomycetaceae	Streptomyces		ASVITS_271	Fungi	Basidiomycota	Tremellomycetes	Filobasidiales	Filobasidiaceae	Filobasidium	wieringae
					ASV_16S_1230	ASV_ITS_673			ASV16_1179	Bacteria	Proteobacteria	Alphaproteobacteria	Rhizobiales	Devosiaceae	Devosia		ASVITS_272	Fungi	Ascomycota	Saccharomycetes	Saccharomycetales	Saccharomycetales_fam_Incertae_sedis	Candida	parapsilosis
					ASV_16S_1231	ASV_ITS_676			ASV16_118	Bacteria	Proteobacteria	Alphaproteobacteria	Rickettsiales	Mitochondria	NA		ASVITS_273	Fungi	Ascomycota	NA	NA	NA	NA	NA
					ASV_16S_1232	ASV_ITS_681			ASV16_1180	Bacteria	Bacteroidetes	Bacteroidia	Bacteroidales	Prevotellaceae	Prevotella		ASVITS_275	Fungi	Ascomycota	NA	NA	NA	NA	NA
					ASV_16S_1233	ASV_ITS_682			ASV16_1181	Bacteria	Cyanobacteria	Oxyphotobacteria	Chloroplast	NA	NA		ASVITS_276	Fungi	Ascomycota	Eurotiomycetes	Eurotiales	Aspergillaceae	Penicillium	aurantiogriseum
					ASV_16S_1234	ASV_ITS_683			ASV16_1182	Bacteria	Bacteroidetes	Bacteroidia	Cytophagales	Hymenobacteraceae	Adhaeribacter		ASVITS_278	Fungi	Ascomycota	Dothideomycetes	Venturiales	NA	NA	NA
					ASV_16S_1235	ASV_ITS_684			ASV16_1183	Bacteria	Cyanobacteria	Oxyphotobacteria	Chloroplast	NA	NA		ASVITS_279	Fungi	Basidiomycota	Agaricomycetes	Auriculariales	Exidiaceae	Exidia	pithya
					ASV_16S_1236	ASV_ITS_685			ASV16_1184	Bacteria	Cyanobacteria	Oxyphotobacteria	Chloroplast	NA	NA		ASVITS_280	Fungi	NA	NA	NA	NA	NA	NA
					ASV_16S_1237	ASV_ITS_688			ASV16_1185	Bacteria	Bacteroidetes	Bacteroidia	Bacteroidales	Prevotellaceae	Prevotella		ASVITS_282	Fungi	Ascomycota	Saccharomycetes	Saccharomycetales	Saccharomycetaceae	Saccharomyces	paradoxus
					ASV_16S_1239	ASV_ITS_689			ASV16_1186	Bacteria	Bacteroidetes	Bacteroidia	Flavobacteriales	Weeksellaceae	Chryseobacterium		ASVITS_283	Fungi	Basidiomycota	Tremellomycetes	Cystofilobasidiales	Mrakiaceae	Itersonilia	pannonica
					ASV_16S_124	ASV_ITS_691			ASV16_1187	Bacteria	Cyanobacteria	Oxyphotobacteria	Nostocales	NA	NA		ASVITS_285	Fungi	Basidiomycota	Tremellomycetes	Cystofilobasidiales	Cystofilobasidiaceae	Cystofilobasidium	infirmominiatum
					ASV_16S_1241	ASV_ITS_693			ASV16_1188	Bacteria	Proteobacteria	Alphaproteobacteria	Rhodobacterales	Rhodobacteraceae	Rhodobacter		ASVITS_286	Fungi	Ascomycota	Dothideomycetes	Pleosporales	Phaeosphaeriaceae	Leptospora	rubella
					ASV_16S_1242	ASV_ITS_694			ASV16_1189	Bacteria	Bacteroidetes	Bacteroidia	Cytophagales	Hymenobacteraceae	Hymenobacter		ASVITS_287	Fungi	Basidiomycota	Microbotryomycetes	Sporidiobolales	Sporidiobolaceae	Rhodotorula	diobovata
					ASV_16S_1243	ASV_ITS_71			ASV16_119	Bacteria	Firmicutes	Negativicutes	Selenomonadales	Veillonellaceae	Veillonella		ASVITS_289	Fungi	Ascomycota	Eurotiomycetes	Eurotiales	Aspergillaceae	Aspergillus	conicus
					ASV_16S_125	ASV_ITS_80			ASV16_1190	Bacteria	Proteobacteria	Gammaproteobacteria	Pasteurellales	Pasteurellaceae	Bibersteinia		ASVITS_29	Fungi	Basidiomycota	Tremellomycetes	Filobasidiales	Filobasidiaceae	Naganishia	diffluens
					ASV_16S_1255	ASV_ITS_82			ASV16_1191	Bacteria	Proteobacteria	Alphaproteobacteria	Acetobacterales	Acetobacteraceae	Acidiphilium		ASVITS_290	Fungi	Ascomycota	Eurotiomycetes	Eurotiales	Aspergillaceae	Penicillium	glabrum
					ASV_16S_1256	ASV_ITS_89			ASV16_1192	Bacteria	Proteobacteria	Alphaproteobacteria	Rickettsiales	Mitochondria	NA		ASVITS_291	Fungi	Basidiomycota	Agaricomycetes	Cantharellales	Ceratobasidiaceae	Thanatephorus	NA
					ASV_16S_1257				ASV16_1193	Bacteria	Armatimonadetes	Armatimonadia	Armatimonadales	NA	NA		ASVITS_292	Fungi	Ascomycota	Leotiomycetes	Helotiales	Sclerotiniaceae	Botrytis	caroliniana
					ASV_16S_1258				ASV16_1194	Bacteria	Bacteroidetes	Rhodothermia	Rhodothermales	Rhodothermaceae	NA		ASVITS_293	Fungi	Ascomycota	Eurotiomycetes	Chaetothyriales	Herpotrichiellaceae	Exophiala	capensis
					ASV_16S_1259				ASV16_1195	Bacteria	Proteobacteria	Alphaproteobacteria	Rickettsiales	Mitochondria	NA		ASVITS_294	Fungi	Ascomycota	Saccharomycetes	Saccharomycetales	Phaffomycetaceae	Wickerhamomyces	anomalus
					ASV_16S_126				ASV16_1196	Bacteria	Actinobacteria	Actinobacteria	Micrococcales	Intrasporangiaceae	NA		ASVITS_295	Fungi	Ascomycota	Dothideomycetes	Pleosporales	Phaeosphaeriaceae	NA	NA
					ASV_16S_1260				ASV16_1197	Bacteria	Firmicutes	Clostridia	Clostridiales	Family_XI	Anaerococcus		ASVITS_297	Fungi	Ascomycota	Eurotiomycetes	Eurotiales	Aspergillaceae	Penicillium	steckii
					ASV_16S_1261				ASV16_1198	Bacteria	Proteobacteria	Gammaproteobacteria	Betaproteobacteriales	Burkholderiaceae	Delftia		ASVITS_298	Fungi	Basidiomycota	Microbotryomycetes	Leucosporidiales	Leucosporidiaceae	Leucosporidium	fragarium
					ASV_16S_1262				ASV16_1199	Bacteria	Bacteroidetes	Bacteroidia	Bacteroidales	Prevotellaceae	Alloprevotella		ASVITS_299	Fungi	Ascomycota	Taphrinomycetes	Taphrinales	Taphrinaceae	Taphrina	carpini
					ASV_16S_1263				ASV16_12	Bacteria	Firmicutes	Bacilli	Lactobacillales	Leuconostocaceae	Leuconostoc		ASVITS_3	Fungi	Ascomycota	Saccharomycetes	Saccharomycetales	Saccharomycetaceae	Saccharomyces	cerevisiae
					ASV_16S_1264				ASV16_120	Bacteria	Proteobacteria	Gammaproteobacteria	Betaproteobacteriales	Burkholderiaceae	Massilia		ASVITS_30	Fungi	Ascomycota	Dothideomycetes	Pleosporales	Pleosporaceae	Alternaria	infectoria
					ASV_16S_1265				ASV16_1200	Bacteria	Proteobacteria	Gammaproteobacteria	Pseudomonadales	Moraxellaceae	Moraxella		ASVITS_300	Fungi	Basidiomycota	Agaricomycetes	Cantharellales	Ceratobasidiaceae	Thanatephorus	NA
					ASV_16S_1266				ASV16_1201	Bacteria	Firmicutes	Clostridia	Clostridiales	Lachnospiraceae	NA		ASVITS_301	Fungi	Basidiomycota	NA	NA	NA	NA	NA
					ASV_16S_1267				ASV16_1202	Bacteria	Proteobacteria	Alphaproteobacteria	Rickettsiales	Mitochondria	NA		ASVITS_302	Fungi	Basidiomycota	NA	NA	NA	NA	NA
					ASV_16S_1268				ASV16_1203	Bacteria	Firmicutes	Clostridia	Clostridiales	Ruminococcaceae	Ruminococcaceae_UCG-002		ASVITS_303	Fungi	Ascomycota	Dothideomycetes	Pleosporales	Phaeosphaeriaceae	Parastagonospora	NA
					ASV_16S_1269				ASV16_1208	Bacteria	Actinobacteria	Actinobacteria	Micrococcales	Micrococcaceae	Arthrobacter		ASVITS_304	Fungi	Basidiomycota	Tremellomycetes	Tremellales	Bulleraceae	Bullera	crocea
					ASV_16S_1270				ASV16_1209	Bacteria	Proteobacteria	Gammaproteobacteria	Pseudomonadales	Pseudomonadaceae	Pseudomonas		ASVITS_305	Fungi	NA	NA	NA	NA	NA	NA
					ASV_16S_1271				ASV16_121	Bacteria	Proteobacteria	Gammaproteobacteria	Pseudomonadales	Pseudomonadaceae	Pseudomonas		ASVITS_306	Fungi	Basidiomycota	Tremellomycetes	Filobasidiales	Filobasidiaceae	Filobasidium	NA
					ASV_16S_1272				ASV16_1211	Bacteria	Bacteroidetes	Bacteroidia	Sphingobacteriales	Sphingobacteriaceae	Pedobacter		ASVITS_308	Fungi	Ascomycota	Dothideomycetes	Pleosporales	Phaeosphaeriaceae	Septoriella	hirta
					ASV_16S_1273				ASV16_1212	Bacteria	Firmicutes	Clostridia	Clostridiales	Ruminococcaceae	Ruminococcaceae_UCG-005		ASVITS_309	Fungi	Ascomycota	NA	NA	NA	NA	NA
					ASV_16S_1274				ASV16_1213	Bacteria	Bacteroidetes	Bacteroidia	Flavobacteriales	Weeksellaceae	Chryseobacterium		ASVITS_31	Fungi	Ascomycota	Eurotiomycetes	Eurotiales	Aspergillaceae	Aspergillus	cibarius
					ASV_16S_1275				ASV16_1215	Bacteria	Proteobacteria	Gammaproteobacteria	Enterobacteriales	Enterobacteriaceae	Tatumella		ASVITS_310	Fungi	Ascomycota	Dothideomycetes	Pleosporales	Pleosporaceae	Alternaria	infectoria
					ASV_16S_1276				ASV16_1216	Bacteria	Firmicutes	Clostridia	Clostridiales	Family_XI	Murdochiella		ASVITS_311	Fungi	NA	NA	NA	NA	NA	NA
					ASV_16S_1277				ASV16_1217	Bacteria	Bacteroidetes	Bacteroidia	Cytophagales	Hymenobacteraceae	Hymenobacter		ASVITS_313	Fungi	Basidiomycota	Tremellomycetes	Tremellales	NA	NA	NA
					ASV_16S_1278				ASV16_1218	Bacteria	Proteobacteria	Alphaproteobacteria	Sphingomonadales	Sphingomonadaceae	Rhizorhapis		ASVITS_316	Fungi	Basidiomycota	Agaricomycetes	Russulales	Peniophoraceae	Peniophora	NA
					ASV_16S_1279				ASV16_1219	Bacteria	Proteobacteria	Alphaproteobacteria	Sphingomonadales	Sphingomonadaceae	Sphingomonas		ASVITS_318	Fungi	Basidiomycota	Tremellomycetes	Tremellales	Bulleribasidiaceae	Dioszegia	fristingensis
					ASV_16S_128				ASV16_122	Bacteria	Bacteroidetes	Bacteroidia	Flavobacteriales	Weeksellaceae	Cloacibacterium		ASVITS_319	Fungi	Ascomycota	Dothideomycetes	Pleosporales	Phaeosphaeriaceae	Parastagonospora	avenae
					ASV_16S_1280				ASV16_1220	Bacteria	Bacteroidetes	Bacteroidia	Bacteroidales	Prevotellaceae	Prevotella		ASVITS_32	Fungi	Ascomycota	NA	NA	NA	NA	NA
					ASV_16S_1281				ASV16_1221	Bacteria	Bacteroidetes	Bacteroidia	Chitinophagales	Chitinophagaceae	NA		ASVITS_321	Fungi	Basidiomycota	Agaricomycetes	Russulales	Peniophoraceae	Peniophora	incarnata
					ASV_16S_1282				ASV16_1222	Bacteria	Actinobacteria	Thermoleophilia	Solirubrobacterales	67-14	NA		ASVITS_322	Fungi	Basidiomycota	Agaricomycetes	Agaricales	Psathyrellaceae	Parasola	NA
					ASV_16S_1283				ASV16_1223	Bacteria	Firmicutes	Bacilli	Bacillales	Alicyclobacillaceae	Alicyclobacillus		ASVITS_323	Fungi	NA	NA	NA	NA	NA	NA
					ASV_16S_1284				ASV16_1224	Bacteria	Bacteroidetes	Bacteroidia	Bacteroidales	Prevotellaceae	Prevotella_7		ASVITS_325	Fungi	Basidiomycota	Agaricomycetes	Polyporales	Coriolaceae	Trametes	trogii
					ASV_16S_1285				ASV16_1225	Bacteria	Bacteroidetes	Bacteroidia	Bacteroidales	Prevotellaceae	Prevotella_2		ASVITS_326	Fungi	Basidiomycota	Tremellomycetes	Tremellales	Bulleribasidiaceae	Hannaella	NA
					ASV_16S_1286				ASV16_1226	Bacteria	Actinobacteria	Actinobacteria	Micrococcales	Dermabacteraceae	Brachybacterium		ASVITS_327	Fungi	Basidiomycota	Agaricomycetes	Cantharellales	Ceratobasidiaceae	Ceratobasidium	NA
					ASV_16S_1288				ASV16_1227	Bacteria	Proteobacteria	Gammaproteobacteria	Cardiobacteriales	Cardiobacteriaceae	Cardiobacterium		ASVITS_328	Fungi	Basidiomycota	Agaricomycetes	Polyporales	Meruliaceae	Phanerochaete	NA
					ASV_16S_1289				ASV16_1228	Bacteria	Proteobacteria	Alphaproteobacteria	Sphingomonadales	Sphingomonadaceae	Sphingomonas		ASVITS_329	Fungi	Ascomycota	Dothideomycetes	Pleosporales	Phaeosphaeriaceae	NA	NA
					ASV_16S_1290				ASV16_1229	Bacteria	Actinobacteria	Actinobacteria	Corynebacteriales	Corynebacteriaceae	Corynebacterium		ASVITS_33	Fungi	Ascomycota	Leotiomycetes	Helotiales	Sclerotiniaceae	Botrytis	caroliniana
					ASV_16S_1291				ASV16_123	Bacteria	Firmicutes	Bacilli	Bacillales	Staphylococcaceae	Staphylococcus		ASVITS_330	Fungi	Basidiomycota	NA	NA	NA	NA	NA
					ASV_16S_1301				ASV16_1230	Bacteria	Bacteroidetes	Bacteroidia	Cytophagales	Hymenobacteraceae	Hymenobacter		ASVITS_331	Fungi	Ascomycota	Dothideomycetes	Pleosporales	Massarinaceae	NA	NA
					ASV_16S_1302				ASV16_1231	Bacteria	Proteobacteria	Alphaproteobacteria	Rhizobiales	Beijerinckiaceae	Methylobacterium		ASVITS_332	Fungi	NA	NA	NA	NA	NA	NA
					ASV_16S_1303				ASV16_1232	Bacteria	Actinobacteria	Actinobacteria	Micrococcales	Dermabacteraceae	Brachybacterium		ASVITS_333	Fungi	Ascomycota	Dothideomycetes	Capnodiales	Mycosphaerellaceae	Mycosphaerella	tassiana
					ASV_16S_1304				ASV16_1233	Bacteria	Actinobacteria	Actinobacteria	Micrococcales	Microbacteriaceae	NA		ASVITS_334	Fungi	Basidiomycota	NA	NA	NA	NA	NA
					ASV_16S_1305				ASV16_1234	Bacteria	Bacteroidetes	Bacteroidia	Cytophagales	Spirosomaceae	Persicitalea		ASVITS_335	Fungi	Basidiomycota	Tremellomycetes	Cystofilobasidiales	Cystofilobasidiaceae	Cystofilobasidium	macerans
					ASV_16S_1307				ASV16_1235	Bacteria	Proteobacteria	Gammaproteobacteria	Betaproteobacteriales	Burkholderiaceae	Schlegelella		ASVITS_336	Fungi	Ascomycota	Eurotiomycetes	Eurotiales	Aspergillaceae	Phialosimplex	salinarum
					ASV_16S_1308				ASV16_1236	Bacteria	Proteobacteria	Alphaproteobacteria	Acetobacterales	Acetobacteraceae	Roseomonas		ASVITS_337	Fungi	Ascomycota	Eurotiomycetes	Chaetothyriales	Trichomeriaceae	Bradymyces	oncorhynchi
					ASV_16S_131				ASV16_1237	Bacteria	Proteobacteria	Gammaproteobacteria	Oceanospirillales	Halomonadaceae	Halomonas		ASVITS_338	Fungi	Ascomycota	Dothideomycetes	NA	NA	NA	NA
					ASV_16S_1310				ASV16_1238	Bacteria	Proteobacteria	Alphaproteobacteria	Rickettsiales	Mitochondria	NA		ASVITS_339	Fungi	Ascomycota	Dothideomycetes	Pleosporales	Phaeosphaeriaceae	Septoriella	phragmitis
					ASV_16S_1311				ASV16_1239	Bacteria	Actinobacteria	Actinobacteria	Actinomycetales	Actinomycetaceae	Actinomyces		ASVITS_34	Fungi	Basidiomycota	NA	NA	NA	NA	NA
					ASV_16S_1312				ASV16_124	Bacteria	Bacteroidetes	Bacteroidia	Bacteroidales	Prevotellaceae	Prevotella_7		ASVITS_340	Fungi	Ascomycota	NA	NA	NA	NA	NA
					ASV_16S_1313				ASV16_1240	Eukaryota	Basidiomycota	Tremellomycetes	Filobasidiales	Filobasidiaceae	NA		ASVITS_342	Fungi	Ascomycota	Dothideomycetes	Pleosporales	Phaeosphaeriaceae	Septoriella	hirta
					ASV_16S_1314				ASV16_1241	Bacteria	Firmicutes	Bacilli	Lactobacillales	Streptococcaceae	Streptococcus		ASVITS_343	Fungi	Basidiomycota	Microbotryomycetes	Sporidiobolales	Sporidiobolaceae	Sporobolomyces	roseus
					ASV_16S_1315				ASV16_1242	Bacteria	Firmicutes	Clostridia	Clostridiales	Family_XI	Peptoniphilus		ASVITS_344	Fungi	Ascomycota	NA	NA	NA	NA	NA
					ASV_16S_1316				ASV16_1243	Bacteria	Actinobacteria	Actinobacteria	Micrococcales	Cellulomonadaceae	Cellulomonas		ASVITS_345	Fungi	Basidiomycota	NA	NA	NA	NA	NA
					ASV_16S_1317				ASV16_1249	Bacteria	Bacteroidetes	Bacteroidia	Flavobacteriales	Weeksellaceae	Chryseobacterium		ASVITS_346	Fungi	Basidiomycota	Cystobasidiomycetes	Erythrobasidiales	Erythrobasidiaceae	Erythrobasidium	hasegawianum
					ASV_16S_1318				ASV16_125	Bacteria	Firmicutes	Clostridia	Clostridiales	Ruminococcaceae	Faecalibacterium		ASVITS_347	Fungi	Ascomycota	Eurotiomycetes	Eurotiales	Aspergillaceae	Aspergillus	candidus
					ASV_16S_1319				ASV16_1255	Bacteria	Actinobacteria	Coriobacteriia	Coriobacteriales	Atopobiaceae	Atopobium		ASVITS_348	Fungi	Ascomycota	Dothideomycetes	Pleosporales	Pleosporaceae	Alternaria	NA
					ASV_16S_1320				ASV16_1256	Bacteria	Firmicutes	Clostridia	Clostridiales	Peptococcaceae	Peptococcus		ASVITS_35	Fungi	Ascomycota	Dothideomycetes	Pleosporales	Didymellaceae	Didymella	urticicola
					ASV_16S_1321				ASV16_1257	Bacteria	Bacteroidetes	Bacteroidia	Bacteroidales	Porphyromonadaceae	Porphyromonas		ASVITS_350	Fungi	Ascomycota	Arthoniomycetes	Lichenostigmatales	Phaeococcomycetaceae	Phaeococcomyces	mexicanus
					ASV_16S_1323				ASV16_1258	Bacteria	Firmicutes	Clostridia	Clostridiales	Family_XIII	S5-A14a		ASVITS_351	Fungi	Ascomycota	Eurotiomycetes	NA	NA	NA	NA
					ASV_16S_1324				ASV16_1259	Bacteria	Firmicutes	Clostridia	Clostridiales	Family_XI	Peptoniphilus		ASVITS_352	Fungi	Ascomycota	Eurotiomycetes	Eurotiales	Aspergillaceae	Penicillium	aurantiogriseum
					ASV_16S_1325				ASV16_126	Bacteria	Actinobacteria	Actinobacteria	Actinomycetales	Actinomycetaceae	Varibaculum		ASVITS_354	Fungi	Ascomycota	Dothideomycetes	Pleosporales	Phaeosphaeriaceae	NA	NA
					ASV_16S_1326				ASV16_1260	Bacteria	Actinobacteria	Actinobacteria	Actinomycetales	Actinomycetaceae	F0332		ASVITS_355	Fungi	Ascomycota	Leotiomycetes	Helotiales	Sclerotiniaceae	NA	NA
					ASV_16S_1327				ASV16_1261	Bacteria	Bacteroidetes	Bacteroidia	Bacteroidales	Porphyromonadaceae	Porphyromonas		ASVITS_356	Fungi	Ascomycota	Arthoniomycetes	Lichenostigmatales	Phaeococcomycetaceae	Phaeococcomyces	mexicanus
					ASV_16S_1328				ASV16_1262	Bacteria	Proteobacteria	Gammaproteobacteria	Pasteurellales	Pasteurellaceae	NA		ASVITS_357	Fungi	Ascomycota	Dothideomycetes	Pleosporales	Phaeosphaeriaceae	Septoriella	hirta
					ASV_16S_1329				ASV16_1263	Bacteria	Proteobacteria	Alphaproteobacteria	Rhizobiales	Rhizobiaceae	Ochrobactrum		ASVITS_358	Fungi	Ascomycota	Leotiomycetes	Helotiales	NA	NA	NA
					ASV_16S_133				ASV16_1264	Bacteria	Actinobacteria	Actinobacteria	Micrococcales	Intrasporangiaceae	Oryzihumus		ASVITS_359	Fungi	Ascomycota	Leotiomycetes	Helotiales	Hyaloscyphaceae	NA	NA
					ASV_16S_1330				ASV16_1265	Bacteria	Proteobacteria	Gammaproteobacteria	Enterobacteriales	Enterobacteriaceae	NA		ASVITS_36	Fungi	Basidiomycota	NA	NA	NA	NA	NA
					ASV_16S_1331				ASV16_1266	Bacteria	Proteobacteria	Gammaproteobacteria	Betaproteobacteriales	Burkholderiaceae	Delftia		ASVITS_360	Fungi	NA	NA	NA	NA	NA	NA
					ASV_16S_1332				ASV16_1267	Bacteria	Firmicutes	Clostridia	Clostridiales	Family_XIII	NA		ASVITS_366	Fungi	Basidiomycota	NA	NA	NA	NA	NA
					ASV_16S_1333				ASV16_1268	Bacteria	Firmicutes	Bacilli	Lactobacillales	Leuconostocaceae	Leuconostoc		ASVITS_37	Fungi	Basidiomycota	Tremellomycetes	Trichosporonales	Trichosporonaceae	Cutaneotrichosporon	curvatus
					ASV_16S_134				ASV16_1269	Bacteria	Deinococcus-Thermus	Deinococci	Deinococcales	Trueperaceae	Truepera		ASVITS_370	Fungi	Ascomycota	Leotiomycetes	Helotiales	Helotiaceae	Articulospora	NA
					ASV_16S_1352				ASV16_127	Bacteria	Cyanobacteria	Oxyphotobacteria	Chloroplast	NA	NA		ASVITS_371	Fungi	Ascomycota	NA	NA	NA	NA	NA
					ASV_16S_1353				ASV16_1270	Bacteria	Bacteroidetes	Bacteroidia	Cytophagales	Spirosomaceae	Spirosoma		ASVITS_372	Fungi	Basidiomycota	Agaricomycetes	NA	NA	NA	NA
					ASV_16S_1354				ASV16_1271	Bacteria	Proteobacteria	Alphaproteobacteria	Rhizobiales	Beijerinckiaceae	Methylobacterium		ASVITS_373	Fungi	Basidiomycota	Tremellomycetes	Cystofilobasidiales	Cystofilobasidiaceae	Cystofilobasidium	macerans
					ASV_16S_1355				ASV16_1272	Bacteria	Bacteroidetes	Bacteroidia	Sphingobacteriales	Sphingobacteriaceae	Mucilaginibacter		ASVITS_374	Fungi	NA	NA	NA	NA	NA	NA
					ASV_16S_1356				ASV16_1273	Bacteria	Firmicutes	Bacilli	Lactobacillales	Lactobacillaceae	Lactobacillus		ASVITS_376	Fungi	Ascomycota	Saccharomycetes	Saccharomycetales	Saccharomycetaceae	Nakaseomyces	NA
					ASV_16S_1358				ASV16_1274	Bacteria	Actinobacteria	Coriobacteriia	Coriobacteriales	Coriobacteriaceae	Collinsella		ASVITS_377	Fungi	Basidiomycota	Agaricomycetes	Atheliales	Atheliaceae	Athelia	decipiens
					ASV_16S_1359				ASV16_1275	Bacteria	Actinobacteria	Actinobacteria	Propionibacteriales	Nocardioidaceae	Nocardioides		ASVITS_378	Fungi	Ascomycota	Saccharomycetes	Saccharomycetales	Debaryomycetaceae	Meyerozyma	guilliermondii
					ASV_16S_1360				ASV16_1276	Bacteria	Proteobacteria	Gammaproteobacteria	Xanthomonadales	Xanthomonadaceae	NA		ASVITS_379	Fungi	Ascomycota	Eurotiomycetes	Chaetothyriales	Trichomeriaceae	Knufia	NA
					ASV_16S_1361				ASV16_1277	Bacteria	Firmicutes	Bacilli	Bacillales	Paenibacillaceae	Brevibacillus		ASVITS_38	Fungi	Ascomycota	Saccharomycetes	Saccharomycetales	Saccharomycetaceae	Kazachstania	humilis
					ASV_16S_1362				ASV16_1278	Bacteria	Firmicutes	Negativicutes	Selenomonadales	Acidaminococcaceae	Phascolarctobacterium		ASVITS_381	Fungi	NA	NA	NA	NA	NA	NA
					ASV_16S_1363				ASV16_1279	Bacteria	Firmicutes	Clostridia	Clostridiales	Ruminococcaceae	NA		ASVITS_382	Fungi	Ascomycota	Saccharomycetes	Saccharomycetales	Phaffomycetaceae	Wickerhamomyces	anomalus
					ASV_16S_1364				ASV16_128	Bacteria	Firmicutes	Bacilli	Lactobacillales	Carnobacteriaceae	Granulicatella		ASVITS_383	Fungi	Ascomycota	Dothideomycetes	Pleosporales	Pleosporaceae	Pyrenophora	tritici-repentis
					ASV_16S_1365				ASV16_1280	Bacteria	Deinococcus-Thermus	Deinococci	Deinococcales	Deinococcaceae	Deinococcus		ASVITS_386	Fungi	Ascomycota	Eurotiomycetes	Eurotiales	Aspergillaceae	Penicillium	kongii
					ASV_16S_1366				ASV16_1281	Bacteria	Fusobacteria	Fusobacteriia	Fusobacteriales	Leptotrichiaceae	Leptotrichia		ASVITS_387	Fungi	Ascomycota	Dothideomycetes	Pleosporales	Thyridariaceae	NA	NA
					ASV_16S_1367				ASV16_1282	Bacteria	Actinobacteria	Actinobacteria	Frankiales	Frankiaceae	Jatrophihabitans		ASVITS_388	Fungi	Basidiomycota	NA	NA	NA	NA	NA
					ASV_16S_1368				ASV16_1283	Bacteria	Actinobacteria	Actinobacteria	Corynebacteriales	Corynebacteriaceae	Turicella		ASVITS_389	Fungi	Basidiomycota	NA	NA	NA	NA	NA
					ASV_16S_1369				ASV16_1284	Bacteria	Actinobacteria	Actinobacteria	Corynebacteriales	Corynebacteriaceae	Corynebacterium_1		ASVITS_39	Fungi	Ascomycota	Saccharomycetes	Saccharomycetales	Phaffomycetaceae	Cyberlindnera	fabianii
					ASV_16S_1370				ASV16_1285	Bacteria	Actinobacteria	Actinobacteria	Corynebacteriales	Corynebacteriaceae	Corynebacterium		ASVITS_392	Fungi	Basidiomycota	NA	NA	NA	NA	NA
					ASV_16S_1371				ASV16_1286	Bacteria	Firmicutes	Clostridia	Clostridiales	Clostridiaceae_2	Alkaliphilus		ASVITS_394	Fungi	Ascomycota	Eurotiomycetes	Chaetothyriales	NA	NA	NA
					ASV_16S_1372				ASV16_1287	Bacteria	Proteobacteria	Alphaproteobacteria	Rickettsiales	Mitochondria	NA		ASVITS_395	Fungi	Ascomycota	Dothideomycetes	Pleosporales	Phaeosphaeriaceae	Paraphoma	fimeti
					ASV_16S_1374				ASV16_1288	Bacteria	Firmicutes	Clostridia	Clostridiales	Peptococcaceae	Peptococcus		ASVITS_396	Fungi	Ascomycota	Leotiomycetes	Erysiphales	Erysiphaceae	Erysiphe	NA
					ASV_16S_1375				ASV16_1289	Bacteria	Chlamydiae	Chlamydiae	Chlamydiales	Simkaniaceae	Candidatus_Rhabdochlamydia		ASVITS_397	Fungi	Basidiomycota	Cystobasidiomycetes	Cystobasidiomycetes_ord_Incertae_sedis	Buckleyzymaceae	Buckleyzyma	NA
					ASV_16S_1376				ASV16_129	Bacteria	Proteobacteria	Gammaproteobacteria	Enterobacteriales	Enterobacteriaceae	Escherichia/Shigella		ASVITS_398	Fungi	Basidiomycota	Agaricomycetes	Russulales	Peniophoraceae	Peniophora	nuda
					ASV_16S_1377				ASV16_1290	Bacteria	Firmicutes	Clostridia	Clostridiales	Lachnospiraceae	Lachnospira		ASVITS_4	Fungi	Ascomycota	Saccharomycetes	Saccharomycetales	Saccharomycetaceae	Kazachstania	humilis
					ASV_16S_1378				ASV16_1291	Bacteria	Proteobacteria	Gammaproteobacteria	Xanthomonadales	Xanthomonadaceae	Luteimonas		ASVITS_40	Fungi	Ascomycota	Dothideomycetes	Dothideales	Dothioraceae	Hormonema	macrosporum
					ASV_16S_1379				ASV16_1298	Bacteria	Cyanobacteria	Oxyphotobacteria	Chloroplast	NA	NA		ASVITS_400	Fungi	Basidiomycota	Tremellomycetes	Cystofilobasidiales	Mrakiaceae	Itersonilia	pannonica
					ASV_16S_138				ASV16_1299	Bacteria	Bacteroidetes	Bacteroidia	Sphingobacteriales	Sphingobacteriaceae	Pedobacter		ASVITS_401	Fungi	NA	NA	NA	NA	NA	NA
					ASV_16S_1380				ASV16_13	Bacteria	Firmicutes	Bacilli	Lactobacillales	Lactobacillaceae	Lactobacillus		ASVITS_403	Fungi	Ascomycota	Taphrinomycetes	Taphrinales	Protomycetaceae	Protomyces	inouyei
					ASV_16S_1381				ASV16_130	Bacteria	Proteobacteria	Alphaproteobacteria	Rickettsiales	Mitochondria	NA		ASVITS_404	Fungi	Ascomycota	Dothideomycetes	Pleosporales	Phaeosphaeriaceae	Parastagonospora	avenae
					ASV_16S_1382				ASV16_1300	Bacteria	Cyanobacteria	Oxyphotobacteria	NA	NA	NA		ASVITS_407	Fungi	NA	NA	NA	NA	NA	NA
					ASV_16S_1383				ASV16_1301	Bacteria	Firmicutes	Negativicutes	Selenomonadales	Veillonellaceae	Dialister		ASVITS_408	Fungi	Ascomycota	Leotiomycetes	Helotiales	Sclerotiniaceae	Botrytis	porri
					ASV_16S_1384				ASV16_1302	Bacteria	Proteobacteria	Gammaproteobacteria	Enterobacteriales	Enterobacteriaceae	Buchnera		ASVITS_409	Fungi	Basidiomycota	NA	NA	NA	NA	NA
					ASV_16S_139				ASV16_1303	Bacteria	Planctomycetes	Planctomycetacia	Gemmatales	Gemmataceae	Fimbriiglobus		ASVITS_41	Fungi	Ascomycota	Dothideomycetes	Dothideales	Dothioraceae	Perusta	inaequalis
					ASV_16S_1404				ASV16_1304	Bacteria	Bacteroidetes	Bacteroidia	Bacteroidales	Porphyromonadaceae	Porphyromonas		ASVITS_410	Fungi	Ascomycota	Eurotiomycetes	Eurotiales	Aspergillaceae	Penicillium	salmoniflumine
					ASV_16S_1405				ASV16_1305	Bacteria	Firmicutes	Negativicutes	Selenomonadales	Veillonellaceae	Anaeroglobus		ASVITS_411	Fungi	Basidiomycota	Agaricomycetes	Russulales	Bondarzewiaceae	Heterobasidion	occidentale
					ASV_16S_1406				ASV16_1306	Bacteria	Proteobacteria	Alphaproteobacteria	Rickettsiales	Mitochondria	NA		ASVITS_412	Fungi	Ascomycota	Dothideomycetes	Pleosporales	Pleosporaceae	Alternaria	NA
					ASV_16S_1407				ASV16_1307	Bacteria	Firmicutes	Clostridia	Clostridiales	Peptostreptococcaceae	Filifactor		ASVITS_414	Fungi	NA	NA	NA	NA	NA	NA
					ASV_16S_1408				ASV16_1308	Bacteria	Proteobacteria	Alphaproteobacteria	Rhizobiales	A0839	NA		ASVITS_415	Fungi	Basidiomycota	NA	NA	NA	NA	NA
					ASV_16S_1409				ASV16_1309	Bacteria	Proteobacteria	Alphaproteobacteria	Rickettsiales	Mitochondria	NA		ASVITS_416	Fungi	Ascomycota	NA	NA	NA	NA	NA
					ASV_16S_141				ASV16_131	Bacteria	Actinobacteria	Actinobacteria	Micrococcales	Microbacteriaceae	Leucobacter		ASVITS_417	Fungi	Ascomycota	NA	NA	NA	NA	NA
					ASV_16S_1410				ASV16_1310	Bacteria	Proteobacteria	Gammaproteobacteria	Betaproteobacteriales	Burkholderiaceae	NA		ASVITS_418	Fungi	Ascomycota	Dothideomycetes	Pleosporales	Pleosporaceae	Alternaria	infectoria
					ASV_16S_1411				ASV16_1311	Bacteria	Acidobacteria	Subgroup_6	NA	NA	NA		ASVITS_42	Fungi	Basidiomycota	Wallemiomycetes	Wallemiales	Wallemiaceae	Wallemia	NA
					ASV_16S_1412				ASV16_1312	Bacteria	Actinobacteria	Actinobacteria	Frankiales	Nakamurellaceae	Nakamurella		ASVITS_421	Fungi	Basidiomycota	Cystobasidiomycetes	NA	NA	NA	NA
					ASV_16S_1413				ASV16_1313	Bacteria	Proteobacteria	Gammaproteobacteria	CCD24	NA	NA		ASVITS_422	Fungi	Basidiomycota	Agaricomycetes	NA	NA	NA	NA
					ASV_16S_1414				ASV16_1314	Bacteria	Firmicutes	Bacilli	Lactobacillales	Leuconostocaceae	Weissella		ASVITS_423	Fungi	Ascomycota	Dothideomycetes	Pleosporales	Phaeosphaeriaceae	Neosetophoma	NA
					ASV_16S_1415				ASV16_1315	Bacteria	Actinobacteria	Actinobacteria	Micrococcales	Intrasporangiaceae	Terrabacter		ASVITS_424	Fungi	Ascomycota	Dothideomycetes	Pleosporales	Didymosphaeriaceae	Verrucoconiothyrium	NA
					ASV_16S_1416				ASV16_1316	Bacteria	Proteobacteria	Gammaproteobacteria	Alteromonadales	Shewanellaceae	Shewanella		ASVITS_425	Fungi	Ascomycota	Saccharomycetes	Saccharomycetales	Saccharomycetales_fam_Incertae_sedis	Candida	orthopsilosis
					ASV_16S_1417				ASV16_1317	Bacteria	Firmicutes	Clostridia	Clostridiales	Ruminococcaceae	Intestinimonas		ASVITS_426	Fungi	Ascomycota	Dothideomycetes	Pleosporales	Phaeosphaeriaceae	Septoriella	phragmitis
					ASV_16S_1418				ASV16_1318	Bacteria	Firmicutes	Clostridia	Clostridiales	Ruminococcaceae	Ruminococcaceae_UCG-014		ASVITS_427	Fungi	NA	NA	NA	NA	NA	NA
					ASV_16S_1419				ASV16_1319	Bacteria	Firmicutes	Bacilli	Lactobacillales	Streptococcaceae	Streptococcus		ASVITS_428	Fungi	Basidiomycota	Tremellomycetes	Tremellales	Tremellaceae	Cryptococcus	uniguttulatus
					ASV_16S_142				ASV16_132	Bacteria	Proteobacteria	Alphaproteobacteria	Sphingomonadales	Sphingomonadaceae	Sphingomonas		ASVITS_429	Fungi	Ascomycota	NA	NA	NA	NA	NA
					ASV_16S_1420				ASV16_1320	Bacteria	Bacteroidetes	Rhodothermia	Rhodothermales	Rhodothermaceae	Rubrivirga		ASVITS_43	Fungi	Basidiomycota	NA	NA	NA	NA	NA
					ASV_16S_1421				ASV16_1321	Bacteria	Bacteroidetes	Bacteroidia	Cytophagales	Hymenobacteraceae	Hymenobacter		ASVITS_433	Fungi	Ascomycota	Dothideomycetes	Pleosporales	Phaeosphaeriaceae	Septoriella	phragmitis
					ASV_16S_143				ASV16_1322	Bacteria	Proteobacteria	Alphaproteobacteria	Rickettsiales	Mitochondria	NA		ASVITS_436	Fungi	NA	NA	NA	NA	NA	NA
					ASV_16S_144				ASV16_1323	Bacteria	Actinobacteria	Acidimicrobiia	Microtrichales	Ilumatobacteraceae	NA		ASVITS_437	Fungi	Ascomycota	Leotiomycetes	Helotiales	Helotiaceae	Tetracladium	NA
					ASV_16S_1448				ASV16_1324	Bacteria	Proteobacteria	Gammaproteobacteria	Pasteurellales	Pasteurellaceae	Aggregatibacter		ASVITS_438	Fungi	Basidiomycota	NA	NA	NA	NA	NA
					ASV_16S_1449				ASV16_1325	Bacteria	Firmicutes	Bacilli	Lactobacillales	Lactobacillaceae	Lactobacillus		ASVITS_439	Fungi	Basidiomycota	Agaricomycetes	Russulales	Peniophoraceae	Peniophora	rufomarginata
					ASV_16S_1450				ASV16_1326	Bacteria	Deinococcus-Thermus	Deinococci	Deinococcales	Deinococcaceae	Deinococcus		ASVITS_44	Fungi	Ascomycota	Dothideomycetes	Pleosporales	Phaeosphaeriaceae	Parastagonospora	avenae
					ASV_16S_1451				ASV16_1327	Bacteria	Bacteroidetes	Bacteroidia	Bacteroidales	Barnesiellaceae	Barnesiella		ASVITS_440	Fungi	Ascomycota	Dothideomycetes	Pleosporales	Lentitheciaceae	NA	NA
					ASV_16S_1452				ASV16_1328	Bacteria	Firmicutes	Clostridia	Clostridiales	Lachnospiraceae	Lachnospiraceae_NK4A136_group		ASVITS_441	Fungi	Ascomycota	Sordariomycetes	Trichosphaeriales	Trichosphaeriaceae	Nigrospora	oryzae
					ASV_16S_1453				ASV16_1329	Bacteria	Proteobacteria	Alphaproteobacteria	Acetobacterales	Acetobacteraceae	Roseococcus		ASVITS_442	Fungi	Ascomycota	Eurotiomycetes	Eurotiales	Aspergillaceae	Penicillium	ochrosalmoneum
					ASV_16S_1455				ASV16_133	Bacteria	Proteobacteria	Gammaproteobacteria	Enterobacteriales	Enterobacteriaceae	Proteus		ASVITS_443	Fungi	Ascomycota	Dothideomycetes	Pleosporales	Pleosporaceae	Pyrenophora	tritici-repentis
					ASV_16S_1456				ASV16_1330	Bacteria	Proteobacteria	Alphaproteobacteria	Sphingomonadales	Sphingomonadaceae	Sphingomonas		ASVITS_447	Fungi	Ascomycota	Dothideomycetes	Capnodiales	Teratosphaeriaceae	Catenulostroma	NA
					ASV_16S_1457				ASV16_1331	Bacteria	Actinobacteria	Actinobacteria	Actinomycetales	Actinomycetaceae	Actinomyces		ASVITS_448	Fungi	NA	NA	NA	NA	NA	NA
					ASV_16S_1458				ASV16_1332	Bacteria	Actinobacteria	Actinobacteria	Actinomycetales	Actinomycetaceae	Actinomyces		ASVITS_449	Fungi	Basidiomycota	NA	NA	NA	NA	NA
					ASV_16S_1459				ASV16_1333	Bacteria	Firmicutes	Bacilli	Lactobacillales	Aerococcaceae	Facklamia		ASVITS_45	Fungi	Basidiomycota	Tremellomycetes	Holtermanniales	Holtermanniales_fam_Incertae_sedis	Holtermanniella	wattica
					ASV_16S_1460				ASV16_1335	Bacteria	Bacteroidetes	Bacteroidia	Sphingobacteriales	Sphingobacteriaceae	Pedobacter		ASVITS_450	Fungi	Basidiomycota	Agaricomycetes	NA	NA	NA	NA
					ASV_16S_1461				ASV16_1336	Bacteria	Proteobacteria	Gammaproteobacteria	Xanthomonadales	Xanthomonadaceae	Stenotrophomonas		ASVITS_452	Fungi	Basidiomycota	NA	NA	NA	NA	NA
					ASV_16S_1462				ASV16_134	Bacteria	Actinobacteria	Actinobacteria	Corynebacteriales	Corynebacteriaceae	Corynebacterium_1		ASVITS_453	Fungi	Ascomycota	NA	NA	NA	NA	NA
					ASV_16S_1463				ASV16_1345	Bacteria	Proteobacteria	Gammaproteobacteria	Betaproteobacteriales	Burkholderiaceae	Xylophilus		ASVITS_454	Fungi	Ascomycota	Sordariomycetes	Hypocreales	Nectriaceae	Gibberella	baccata
					ASV_16S_1464				ASV16_135	Bacteria	Cyanobacteria	Oxyphotobacteria	Chloroplast	NA	NA		ASVITS_455	Fungi	Ascomycota	NA	NA	NA	NA	NA
					ASV_16S_1465				ASV16_1351	Bacteria	Cyanobacteria	Oxyphotobacteria	Chloroplast	NA	NA		ASVITS_458	Fungi	Basidiomycota	Cystobasidiomycetes	Cystobasidiomycetes_ord_Incertae_sedis	Symmetrosporaceae	Symmetrospora	coprosmae
					ASV_16S_1467				ASV16_1352	Bacteria	Bacteroidetes	Bacteroidia	Bacteroidales	Porphyromonadaceae	Porphyromonas		ASVITS_459	Fungi	Basidiomycota	NA	NA	NA	NA	NA
					ASV_16S_1468				ASV16_1353	Bacteria	BRC1	NA	NA	NA	NA		ASVITS_46	Fungi	Basidiomycota	Tremellomycetes	Tremellales	Tremellaceae	Bulleromyces	albus
					ASV_16S_1469				ASV16_1354	Bacteria	Firmicutes	Clostridia	Clostridiales	Ruminococcaceae	Fastidiosipila		ASVITS_460	Fungi	NA	NA	NA	NA	NA	NA
					ASV_16S_1470				ASV16_1355	Bacteria	Proteobacteria	Alphaproteobacteria	Acetobacterales	Acetobacteraceae	Belnapia		ASVITS_461	Fungi	Ascomycota	Eurotiomycetes	Eurotiales	Aspergillaceae	Penicillium	aurantiogriseum
					ASV_16S_1471				ASV16_1356	Bacteria	Proteobacteria	Alphaproteobacteria	Caulobacterales	Caulobacteraceae	Asticcacaulis		ASVITS_462	Fungi	Ascomycota	Leotiomycetes	Helotiales	Sclerotiniaceae	Botrytis	caroliniana
					ASV_16S_1472				ASV16_1357	Bacteria	Proteobacteria	Alphaproteobacteria	Rickettsiales	Mitochondria	NA		ASVITS_465	Fungi	Basidiomycota	NA	NA	NA	NA	NA
					ASV_16S_1473				ASV16_1358	Bacteria	Bacteroidetes	Bacteroidia	Bacteroidales	Porphyromonadaceae	Porphyromonas		ASVITS_467	Fungi	Ascomycota	Leotiomycetes	Helotiales	Helotiaceae	Crocicreas	cyathoideum
					ASV_16S_1474				ASV16_1359	Bacteria	Firmicutes	Bacilli	Bacillales	Bacillaceae	Pseudogracilibacillus		ASVITS_468	Fungi	Ascomycota	Leotiomycetes	Erysiphales	Erysiphaceae	Erysiphe	euonymicola
					ASV_16S_1475				ASV16_136	Bacteria	Cyanobacteria	Oxyphotobacteria	Chloroplast	NA	NA		ASVITS_469	Fungi	Ascomycota	Eurotiomycetes	Chaetothyriales	Herpotrichiellaceae	Cladophialophora	NA
					ASV_16S_148				ASV16_1360	Bacteria	Actinobacteria	Acidimicrobiia	IMCC26256	NA	NA		ASVITS_47	Fungi	Basidiomycota	Tremellomycetes	Tremellales	Bulleribasidiaceae	Dioszegia	hungarica
					ASV_16S_1499				ASV16_1361	Bacteria	Cyanobacteria	Oxyphotobacteria	Oxyphotobacteria_Incertae_Sedis	Unknown_Family	Phormidium_SAG_37.90		ASVITS_470	Fungi	Ascomycota	Lecanoromycetes	Lecanorales	Stereocaulaceae	Lepraria	incana
					ASV_16S_150				ASV16_1362	Bacteria	Firmicutes	Erysipelotrichia	Erysipelotrichales	Erysipelotrichaceae	Eggerthia		ASVITS_471	Fungi	Ascomycota	Leotiomycetes	Helotiales	NA	NA	NA
					ASV_16S_1500				ASV16_1363	Bacteria	Bacteroidetes	Bacteroidia	Bacteroidales	Prevotellaceae	Prevotella		ASVITS_473	Fungi	Ascomycota	Eurotiomycetes	Eurotiales	Aspergillaceae	Aspergillus	penicillioides
					ASV_16S_1501				ASV16_1364	Bacteria	Proteobacteria	Alphaproteobacteria	Rhodobacterales	Rhodobacteraceae	Rubellimicrobium		ASVITS_474	Fungi	Basidiomycota	NA	NA	NA	NA	NA
					ASV_16S_1502				ASV16_1365	Bacteria	Bacteroidetes	Bacteroidia	Cytophagales	Hymenobacteraceae	Hymenobacter		ASVITS_475	Fungi	NA	NA	NA	NA	NA	NA
					ASV_16S_1503				ASV16_1366	Bacteria	Proteobacteria	Gammaproteobacteria	Xanthomonadales	Xanthomonadaceae	Pseudoxanthomonas		ASVITS_476	Fungi	NA	NA	NA	NA	NA	NA
					ASV_16S_1504				ASV16_1367	Bacteria	Proteobacteria	Alphaproteobacteria	Caulobacterales	Caulobacteraceae	Brevundimonas		ASVITS_478	Fungi	Ascomycota	NA	NA	NA	NA	NA
					ASV_16S_1505				ASV16_1368	Bacteria	Firmicutes	Clostridia	Clostridiales	Family_XIII	NA		ASVITS_479	Fungi	Ascomycota	Dothideomycetes	Pleosporales	Melanommataceae	Herpotrichia	NA
					ASV_16S_1506				ASV16_1369	Bacteria	Actinobacteria	Actinobacteria	Frankiales	Sporichthyaceae	NA		ASVITS_481	Fungi	Basidiomycota	Tremellomycetes	Filobasidiales	Filobasidiaceae	Filobasidium	NA
					ASV_16S_1507				ASV16_137	Bacteria	Proteobacteria	Alphaproteobacteria	Rickettsiales	Mitochondria	NA		ASVITS_483	Fungi	Ascomycota	Saccharomycetes	Saccharomycetales	Phaffomycetaceae	Wickerhamomyces	anomalus
					ASV_16S_1508				ASV16_1370	Bacteria	Proteobacteria	Alphaproteobacteria	Rhizobiales	Rhizobiaceae	Brucella		ASVITS_486	Fungi	NA	NA	NA	NA	NA	NA
					ASV_16S_1509				ASV16_1371	Bacteria	Bacteroidetes	Bacteroidia	Bacteroidales	Prevotellaceae	Prevotella_2		ASVITS_487	Fungi	Ascomycota	Saccharomycetes	Saccharomycetales	Saccharomycetaceae	Zygosaccharomyces	rouxii
					ASV_16S_151				ASV16_1372	Bacteria	Bacteroidetes	Bacteroidia	Cytophagales	Spirosomaceae	Spirosoma		ASVITS_488	Fungi	Basidiomycota	Agaricomycetes	Cantharellales	Ceratobasidiaceae	NA	NA
					ASV_16S_1510				ASV16_1373	Bacteria	Cyanobacteria	Oxyphotobacteria	Chloroplast	NA	NA		ASVITS_489	Fungi	Basidiomycota	Agaricomycetes	Russulales	Peniophoraceae	Peniophora	NA
					ASV_16S_1511				ASV16_1374	Bacteria	Patescibacteria	Saccharimonadia	Saccharimonadales	NA	NA		ASVITS_49	Fungi	Basidiomycota	NA	NA	NA	NA	NA
					ASV_16S_1512				ASV16_1375	Bacteria	Actinobacteria	Actinobacteria	Micrococcales	Micrococcaceae	Nesterenkonia		ASVITS_490	Fungi	Basidiomycota	Agaricomycetes	Cantharellales	Ceratobasidiaceae	Ceratobasidium	NA
					ASV_16S_1513				ASV16_1376	Bacteria	Actinobacteria	Actinobacteria	Propionibacteriales	Nocardioidaceae	Nocardioides		ASVITS_495	Fungi	NA	NA	NA	NA	NA	NA
					ASV_16S_1514				ASV16_1377	Bacteria	Actinobacteria	Acidimicrobiia	Microtrichales	NA	NA		ASVITS_496	Fungi	Ascomycota	Dothideomycetes	Pleosporales	Phaeosphaeriaceae	NA	NA
					ASV_16S_1515				ASV16_1378	Bacteria	Firmicutes	Clostridia	Clostridiales	Lachnospiraceae	Catonella		ASVITS_5	Fungi	Ascomycota	Saccharomycetes	Saccharomycetales	Saccharomycetaceae	Saccharomyces	cerevisiae
					ASV_16S_1516				ASV16_1379	Bacteria	Actinobacteria	Coriobacteriia	Coriobacteriales	Eggerthellaceae	Slackia		ASVITS_50	Fungi	Basidiomycota	NA	NA	NA	NA	NA
					ASV_16S_1517				ASV16_138	Bacteria	Proteobacteria	Gammaproteobacteria	Pseudomonadales	Pseudomonadaceae	Pseudomonas		ASVITS_500	Fungi	Basidiomycota	Agaricomycetes	Agaricales	Psathyrellaceae	Coprinellus	heptemerus
					ASV_16S_1518				ASV16_1380	Bacteria	Proteobacteria	Deltaproteobacteria	Bdellovibrionales	Bacteriovoracaceae	Peredibacter		ASVITS_501	Fungi	Basidiomycota	Agaricomycetes	NA	NA	NA	NA
					ASV_16S_1519				ASV16_1381	Bacteria	Acidobacteria	Blastocatellia_(Subgroup_4)	Blastocatellales	Blastocatellaceae	Aridibacter		ASVITS_502	Fungi	NA	NA	NA	NA	NA	NA
					ASV_16S_152				ASV16_1382	Bacteria	Bacteroidetes	Bacteroidia	Cytophagales	Hymenobacteraceae	Hymenobacter		ASVITS_503	Fungi	Ascomycota	Dothideomycetes	Pleosporales	Periconiaceae	Periconia	cookei
					ASV_16S_1520				ASV16_1383	Bacteria	Bacteroidetes	Bacteroidia	Chitinophagales	Chitinophagaceae	NA		ASVITS_504	Fungi	Ascomycota	NA	NA	NA	NA	NA
					ASV_16S_1521				ASV16_1384	Bacteria	Bacteroidetes	Bacteroidia	Bacteroidales	Prevotellaceae	Prevotella		ASVITS_505	Fungi	Ascomycota	Saccharomycetes	Saccharomycetales	Saccharomycetaceae	Kluyveromyces	marxianus
					ASV_16S_1522				ASV16_1386	Bacteria	Proteobacteria	Alphaproteobacteria	Rhizobiales	Stappiaceae	Pannonibacter		ASVITS_507	Fungi	Basidiomycota	NA	NA	NA	NA	NA
					ASV_16S_1523				ASV16_1387	Bacteria	Cyanobacteria	Oxyphotobacteria	Chloroplast	NA	NA		ASVITS_508	Fungi	Basidiomycota	Tremellomycetes	Cystofilobasidiales	Cystofilobasidiales_fam_Incertae_sedis	Mrakiella	aquatica
					ASV_16S_1524				ASV16_139	Bacteria	Actinobacteria	Actinobacteria	Micrococcales	Micrococcaceae	Rothia		ASVITS_51	Fungi	Basidiomycota	Tremellomycetes	Filobasidiales	Filobasidiaceae	Filobasidium	NA
					ASV_16S_1525				ASV16_1398	Bacteria	Bacteroidetes	Bacteroidia	Cytophagales	Spirosomaceae	Dyadobacter		ASVITS_511	Fungi	Basidiomycota	Tremellomycetes	Tremellales	Bulleribasidiaceae	Vishniacozyma	victoriae
					ASV_16S_1526				ASV16_1399	Bacteria	Proteobacteria	Alphaproteobacteria	Rhizobiales	Beijerinckiaceae	Methylobacterium		ASVITS_512	Fungi	Ascomycota	Eurotiomycetes	Eurotiales	Aspergillaceae	Aspergillus	sydowii
					ASV_16S_1528				ASV16_14	Bacteria	Firmicutes	Bacilli	Lactobacillales	Streptococcaceae	Streptococcus		ASVITS_513	Fungi	Ascomycota	Dothideomycetes	Dothideales	Aureobasidiaceae	Aureobasidium	pullulans
					ASV_16S_1529				ASV16_140	Bacteria	Proteobacteria	Alphaproteobacteria	Rickettsiales	Mitochondria	NA		ASVITS_514	Fungi	Ascomycota	NA	NA	NA	NA	NA
					ASV_16S_153				ASV16_1403	Bacteria	Cyanobacteria	Oxyphotobacteria	Chloroplast	NA	NA		ASVITS_516	Fungi	Ascomycota	Dothideomycetes	Pleosporales	Pleosporaceae	Alternaria	NA
					ASV_16S_154				ASV16_1404	Bacteria	Firmicutes	Bacilli	Lactobacillales	Lactobacillaceae	Lactobacillus		ASVITS_517	Fungi	Ascomycota	Dothideomycetes	Pleosporales	Phaeosphaeriaceae	Leptospora	NA
					ASV_16S_155				ASV16_1405	Bacteria	Actinobacteria	Acidimicrobiia	Microtrichales	NA	NA		ASVITS_518	Fungi	Ascomycota	Eurotiomycetes	Eurotiales	Trichocomaceae	Talaromyces	rugulosus
					ASV_16S_1566				ASV16_1406	Bacteria	Planctomycetes	Planctomycetacia	Pirellulales	Pirellulaceae	Rhodopirellula		ASVITS_519	Fungi	NA	NA	NA	NA	NA	NA
					ASV_16S_1567				ASV16_1407	Bacteria	Actinobacteria	Coriobacteriia	Coriobacteriales	Eggerthellaceae	Eggerthella		ASVITS_52	Fungi	Basidiomycota	Wallemiomycetes	Wallemiales	Wallemiaceae	Wallemia	muriae
					ASV_16S_1568				ASV16_1408	Bacteria	Verrucomicrobia	Verrucomicrobiae	Chthoniobacterales	Chthoniobacteraceae	Chthoniobacter		ASVITS_520	Fungi	Ascomycota	Dothideomycetes	NA	NA	NA	NA
					ASV_16S_1569				ASV16_1409	Bacteria	Proteobacteria	Alphaproteobacteria	Sphingomonadales	Sphingomonadaceae	Sphingomonas		ASVITS_521	Fungi	Ascomycota	Dothideomycetes	Capnodiales	Teratosphaeriaceae	Lapidomyces	NA
					ASV_16S_1570				ASV16_141	Bacteria	Firmicutes	Bacilli	Lactobacillales	Leuconostocaceae	Weissella		ASVITS_522	Fungi	Ascomycota	Saccharomycetes	Saccharomycetales	Debaryomycetaceae	Meyerozyma	guilliermondii
					ASV_16S_1571				ASV16_1410	Bacteria	Proteobacteria	Alphaproteobacteria	Rhizobiales	Xanthobacteraceae	Xanthobacter		ASVITS_526	Fungi	Ascomycota	NA	NA	NA	NA	NA
					ASV_16S_1572				ASV16_1411	Bacteria	Proteobacteria	Gammaproteobacteria	Xanthomonadales	Xanthomonadaceae	Stenotrophomonas		ASVITS_527	Fungi	Ascomycota	Saccharomycetes	Saccharomycetales	Saccharomycetaceae	Saccharomyces	cerevisiae
					ASV_16S_1573				ASV16_1412	Bacteria	Bacteroidetes	Bacteroidia	Bacteroidales	Prevotellaceae	Prevotella_2		ASVITS_528	Fungi	Ascomycota	Dothideomycetes	Pleosporales	Phaeosphaeriaceae	Parastagonospora	avenae
					ASV_16S_1574				ASV16_1413	Bacteria	Bacteroidetes	Ignavibacteria	Ignavibacteriales	Melioribacteraceae	IheB3-7		ASVITS_529	Fungi	NA	NA	NA	NA	NA	NA
					ASV_16S_1575				ASV16_1414	Bacteria	Bacteroidetes	Bacteroidia	Flavobacteriales	Flavobacteriaceae	Capnocytophaga		ASVITS_53	Fungi	Ascomycota	Dothideomycetes	Pleosporales	Massarinaceae	Stagonospora	pseudovitensis
					ASV_16S_1576				ASV16_1415	Bacteria	Actinobacteria	Actinobacteria	Kineosporiales	Kineosporiaceae	Quadrisphaera		ASVITS_530	Fungi	Ascomycota	Sordariomycetes	Xylariales	Hyponectriaceae	Monographella	nivalis
					ASV_16S_1577				ASV16_1416	Bacteria	Proteobacteria	Alphaproteobacteria	Caulobacterales	Caulobacteraceae	NA		ASVITS_533	Fungi	NA	NA	NA	NA	NA	NA
					ASV_16S_1578				ASV16_1417	Bacteria	Actinobacteria	Thermoleophilia	Solirubrobacterales	Solirubrobacteraceae	Solirubrobacter		ASVITS_535	Fungi	Ascomycota	Leotiomycetes	Helotiales	Helotiaceae	Articulospora	proliferata
					ASV_16S_160				ASV16_1418	Bacteria	Deinococcus-Thermus	Deinococci	Deinococcales	Deinococcaceae	Deinococcus		ASVITS_536	Fungi	Ascomycota	Eurotiomycetes	Eurotiales	Trichocomaceae	Thermomyces	lanuginosus
					ASV_16S_161				ASV16_1419	Bacteria	Actinobacteria	Actinobacteria	Frankiales	Frankiaceae	Jatrophihabitans		ASVITS_537	Fungi	Basidiomycota	Tremellomycetes	Filobasidiales	Filobasidiaceae	Filobasidium	stepposum
					ASV_16S_163				ASV16_142	Bacteria	Proteobacteria	Alphaproteobacteria	Rhizobiales	Rhizobiaceae	Allorhizobium-Neorhizobium-Pararhizobium-Rhizobium		ASVITS_538	Fungi	Basidiomycota	NA	NA	NA	NA	NA
					ASV_16S_165				ASV16_1420	Bacteria	Chloroflexi	Chloroflexia	Chloroflexales	Roseiflexaceae	NA		ASVITS_54	Fungi	Ascomycota	Dothideomycetes	Dothideales	Dothioraceae	Dothiora	NA
					ASV_16S_166				ASV16_1421	Bacteria	Bacteroidetes	Bacteroidia	Cytophagales	Hymenobacteraceae	Hymenobacter		ASVITS_542	Fungi	Ascomycota	NA	NA	NA	NA	NA
					ASV_16S_168				ASV16_1428	Bacteria	Proteobacteria	Alphaproteobacteria	Rhizobiales	Rhizobiaceae	Neorhizobium		ASVITS_545	Fungi	Basidiomycota	NA	NA	NA	NA	NA
					ASV_16S_171				ASV16_143	Bacteria	Firmicutes	Negativicutes	Selenomonadales	Veillonellaceae	NA		ASVITS_546	Fungi	Ascomycota	Eurotiomycetes	Chaetothyriales	Cyphellophoraceae	Cyphellophora	reptans
					ASV_16S_172				ASV16_1435	NA	NA	NA	NA	NA	NA		ASVITS_547	Fungi	Ascomycota	Eurotiomycetes	Eurotiales	Aspergillaceae	Aspergillus	penicillioides
					ASV_16S_174				ASV16_144	Bacteria	Fusobacteria	Fusobacteriia	Fusobacteriales	Fusobacteriaceae	Fusobacterium		ASVITS_548	Fungi	Ascomycota	Eurotiomycetes	Chaetothyriales	NA	NA	NA
					ASV_16S_175				ASV16_1440	Bacteria	Proteobacteria	Alphaproteobacteria	Rickettsiales	Mitochondria	NA		ASVITS_549	Fungi	Basidiomycota	Malasseziomycetes	Malasseziales	Malasseziaceae	Malassezia	arunalokei
					ASV_16S_178				ASV16_1441	Bacteria	Actinobacteria	Actinobacteria	Corynebacteriales	Nocardiaceae	Williamsia		ASVITS_55	Fungi	Basidiomycota	Agaricomycetes	Hymenochaetales	Hymenochaetales_fam_Incertae_sedis	Peniophorella	pubera
					ASV_16S_179				ASV16_1442	Bacteria	Actinobacteria	Actinobacteria	Micrococcales	Sanguibacteraceae	Sanguibacter		ASVITS_550	Fungi	Basidiomycota	NA	NA	NA	NA	NA
					ASV_16S_18				ASV16_1443	Bacteria	Proteobacteria	Gammaproteobacteria	Xanthomonadales	Xanthomonadaceae	Stenotrophomonas		ASVITS_551	Fungi	Ascomycota	NA	NA	NA	NA	NA
					ASV_16S_180				ASV16_1444	Bacteria	Actinobacteria	Actinobacteria	Micrococcales	Sanguibacteraceae	Sanguibacter		ASVITS_556	Fungi	Ascomycota	Dothideomycetes	Pleosporales	Phaeosphaeriaceae	NA	NA
					ASV_16S_181				ASV16_1448	Bacteria	Firmicutes	Clostridia	Clostridiales	Ruminococcaceae	Fastidiosipila		ASVITS_56	Fungi	Ascomycota	Sordariomycetes	Hypocreales	Nectriaceae	Fusarium	asiaticum
					ASV_16S_182				ASV16_1449	Bacteria	Actinobacteria	Actinobacteria	Kineosporiales	Kineosporiaceae	NA		ASVITS_560	Fungi	Ascomycota	Dothideomycetes	Pleosporales	Phaeosphaeriaceae	Phaeosphaeria	NA
					ASV_16S_183				ASV16_145	Bacteria	Proteobacteria	Gammaproteobacteria	Pseudomonadales	Pseudomonadaceae	Pseudomonas		ASVITS_561	Fungi	Ascomycota	Dothideomycetes	Pleosporales	Phaeosphaeriaceae	NA	NA
					ASV_16S_184				ASV16_1450	Bacteria	Firmicutes	Negativicutes	Selenomonadales	Veillonellaceae	Veillonella		ASVITS_562	Fungi	Ascomycota	Dothideomycetes	Pleosporales	Phaeosphaeriaceae	Phaeosphaeria	caricicola
					ASV_16S_186				ASV16_1451	Bacteria	Actinobacteria	Coriobacteriia	Coriobacteriales	Eggerthellaceae	Senegalimassilia		ASVITS_563	Fungi	NA	NA	NA	NA	NA	NA
					ASV_16S_187				ASV16_1452	Bacteria	Actinobacteria	Coriobacteriia	Coriobacteriales	Eggerthellaceae	Adlercreutzia		ASVITS_564	Fungi	NA	NA	NA	NA	NA	NA
					ASV_16S_188				ASV16_1453	Bacteria	Bacteroidetes	Bacteroidia	Bacteroidales	Prevotellaceae	Prevotella_6		ASVITS_565	Fungi	Ascomycota	NA	NA	NA	NA	NA
					ASV_16S_19				ASV16_1454	Bacteria	Cyanobacteria	Oxyphotobacteria	Chloroplast	NA	NA		ASVITS_566	Fungi	Ascomycota	NA	NA	NA	NA	NA
					ASV_16S_190				ASV16_1455	Bacteria	Firmicutes	Bacilli	Bacillales	Family_XI	Gemella		ASVITS_567	Fungi	NA	NA	NA	NA	NA	NA
					ASV_16S_194				ASV16_1456	Bacteria	Acidobacteria	Blastocatellia_(Subgroup_4)	Pyrinomonadales	Pyrinomonadaceae	RB41		ASVITS_569	Fungi	Basidiomycota	NA	NA	NA	NA	NA
					ASV_16S_196				ASV16_1457	Bacteria	Firmicutes	Bacilli	Bacillales	Alicyclobacillaceae	Tumebacillus		ASVITS_57	Fungi	Ascomycota	NA	NA	NA	NA	NA
					ASV_16S_197				ASV16_1458	Bacteria	Actinobacteria	Actinobacteria	Frankiales	Frankiaceae	Jatrophihabitans		ASVITS_570	Fungi	Ascomycota	Dothideomycetes	Pleosporales	Phaeosphaeriaceae	Phaeosphaeria	podocarpi
					ASV_16S_198				ASV16_1459	Bacteria	Proteobacteria	Gammaproteobacteria	Betaproteobacteriales	Burkholderiaceae	NA		ASVITS_571	Fungi	Ascomycota	Dothideomycetes	Pleosporales	Pleosporaceae	Alternaria	NA
					ASV_16S_200				ASV16_146	Bacteria	Firmicutes	Clostridia	Clostridiales	Clostridiaceae_1	Clostridium_sensu_stricto_1		ASVITS_573	Fungi	Basidiomycota	Tremellomycetes	Tremellales	Rhynchogastremataceae	Papiliotrema	NA
					ASV_16S_201				ASV16_1460	Bacteria	Bacteroidetes	Bacteroidia	Bacteroidales	Prevotellaceae	Alloprevotella		ASVITS_575	Fungi	NA	NA	NA	NA	NA	NA
					ASV_16S_204				ASV16_1461	Bacteria	Actinobacteria	Actinobacteria	Corynebacteriales	Nocardiaceae	Rhodococcus		ASVITS_577	Fungi	NA	NA	NA	NA	NA	NA
					ASV_16S_206				ASV16_1462	Bacteria	Bacteroidetes	Bacteroidia	Chitinophagales	Chitinophagaceae	Sediminibacterium		ASVITS_579	Fungi	Basidiomycota	NA	NA	NA	NA	NA
					ASV_16S_207				ASV16_1463	Bacteria	Proteobacteria	Alphaproteobacteria	Caulobacterales	Caulobacteraceae	Brevundimonas		ASVITS_58	Fungi	Basidiomycota	Wallemiomycetes	Wallemiales	Wallemiaceae	Wallemia	canadensis
					ASV_16S_209				ASV16_1464	Bacteria	Firmicutes	Negativicutes	Selenomonadales	Acidaminococcaceae	Phascolarctobacterium		ASVITS_580	Fungi	NA	NA	NA	NA	NA	NA
					ASV_16S_210				ASV16_1465	Bacteria	Planctomycetes	Planctomycetacia	Gemmatales	Gemmataceae	Fimbriiglobus		ASVITS_581	Fungi	NA	NA	NA	NA	NA	NA
					ASV_16S_211				ASV16_1466	Bacteria	Cyanobacteria	Oxyphotobacteria	Chloroplast	NA	NA		ASVITS_582	Fungi	Ascomycota	Dothideomycetes	Pleosporales	Pleosporaceae	Alternaria	infectoria
					ASV_16S_213				ASV16_1467	Bacteria	Proteobacteria	Alphaproteobacteria	Sphingomonadales	Sphingomonadaceae	Sphingomonas		ASVITS_584	Fungi	NA	NA	NA	NA	NA	NA
					ASV_16S_214				ASV16_1468	Bacteria	Proteobacteria	Alphaproteobacteria	Sphingomonadales	Sphingomonadaceae	NA		ASVITS_585	Fungi	Basidiomycota	Microbotryomycetes	Sporidiobolales	Sporidiobolaceae	Sporobolomyces	roseus
					ASV_16S_215				ASV16_1469	Bacteria	Proteobacteria	Gammaproteobacteria	Betaproteobacteriales	Burkholderiaceae	Sutterella		ASVITS_586	Fungi	NA	NA	NA	NA	NA	NA
					ASV_16S_216				ASV16_147	Bacteria	Proteobacteria	Gammaproteobacteria	Enterobacteriales	Enterobacteriaceae	NA		ASVITS_59	Fungi	Ascomycota	Saccharomycetes	Saccharomycetales	Saccharomycetaceae	Saccharomyces	cerevisiae
					ASV_16S_218				ASV16_1470	Bacteria	Proteobacteria	Alphaproteobacteria	Acetobacterales	Acetobacteraceae	Roseomonas		ASVITS_590	Fungi	Ascomycota	Saccharomycetes	Saccharomycetales	NA	NA	NA
					ASV_16S_219				ASV16_1471	Bacteria	Patescibacteria	Saccharimonadia	Saccharimonadales	NA	NA		ASVITS_591	Fungi	NA	NA	NA	NA	NA	NA
					ASV_16S_221				ASV16_1472	Bacteria	Bacteroidetes	Bacteroidia	Cytophagales	Spirosomaceae	Fibrisoma		ASVITS_594	Fungi	Ascomycota	NA	NA	NA	NA	NA
					ASV_16S_222				ASV16_1473	Bacteria	Firmicutes	Bacilli	Bacillales	Staphylococcaceae	Nosocomiicoccus		ASVITS_595	Fungi	NA	NA	NA	NA	NA	NA
					ASV_16S_223				ASV16_1474	Bacteria	Proteobacteria	Alphaproteobacteria	Sphingomonadales	Sphingomonadaceae	Sphingobium		ASVITS_596	Fungi	Basidiomycota	NA	NA	NA	NA	NA
					ASV_16S_224				ASV16_1475	Bacteria	Proteobacteria	Alphaproteobacteria	Rhizobiales	Beijerinckiaceae	1174-901-12		ASVITS_597	Fungi	Basidiomycota	NA	NA	NA	NA	NA
					ASV_16S_225				ASV16_1478	Bacteria	Proteobacteria	NA	NA	NA	NA		ASVITS_598	Fungi	Ascomycota	Dothideomycetes	Pleosporales	Phaeosphaeriaceae	Leptospora	rubella
					ASV_16S_227				ASV16_1479	Bacteria	Cyanobacteria	Oxyphotobacteria	Chloroplast	NA	NA		ASVITS_599	Fungi	NA	NA	NA	NA	NA	NA
					ASV_16S_229				ASV16_148	Bacteria	Firmicutes	Clostridia	Clostridiales	Family_XI	Ezakiella		ASVITS_6	Fungi	Ascomycota	Dothideomycetes	Pleosporales	Didymellaceae	Epicoccum	nigrum
					ASV_16S_23				ASV16_1484	Bacteria	Firmicutes	Clostridia	Clostridiales	Peptostreptococcaceae	Paeniclostridium		ASVITS_60	Fungi	Basidiomycota	Tremellomycetes	Trichosporonales	Trichosporonaceae	Cutaneotrichosporon	moniliiforme
					ASV_16S_230				ASV16_1485	Bacteria	Firmicutes	Clostridia	Clostridiales	Clostridiaceae_1	NA		ASVITS_600	Fungi	Basidiomycota	NA	NA	NA	NA	NA
					ASV_16S_231				ASV16_1486	Bacteria	Bacteroidetes	Bacteroidia	Cytophagales	Spirosomaceae	Spirosoma		ASVITS_601	Fungi	Ascomycota	NA	NA	NA	NA	NA
					ASV_16S_232				ASV16_1487	Eukaryota	NA	NA	NA	NA	NA		ASVITS_605	Fungi	Ascomycota	Eurotiomycetes	Eurotiales	Aspergillaceae	Aspergillus	sydowii
					ASV_16S_233				ASV16_1488	Bacteria	Firmicutes	Bacilli	Bacillales	Bacillaceae	NA		ASVITS_606	Fungi	Ascomycota	Saccharomycetes	Saccharomycetales	Saccharomycetaceae	Naumovozyma	castellii
					ASV_16S_237				ASV16_1489	Bacteria	Firmicutes	Bacilli	Bacillales	Paenibacillaceae	Saccharibacillus		ASVITS_608	Fungi	Ascomycota	Saccharomycetes	Saccharomycetales	Saccharomycetaceae	Issatchenkia	orientalis
					ASV_16S_238				ASV16_149	Bacteria	Cyanobacteria	Oxyphotobacteria	Chloroplast	NA	NA		ASVITS_609	Fungi	Ascomycota	Dothideomycetes	Pleosporales	Phaeosphaeriaceae	Phaeosphaeria	caricicola
					ASV_16S_239				ASV16_1491	Bacteria	Proteobacteria	Alphaproteobacteria	Rickettsiales	Mitochondria	NA		ASVITS_61	Fungi	Ascomycota	Saccharomycetes	Saccharomycetales	Saccharomycetaceae	Kluyveromyces	marxianus
					ASV_16S_241				ASV16_1493	Bacteria	Firmicutes	Bacilli	Lactobacillales	Leuconostocaceae	Leuconostoc		ASVITS_616	Fungi	Basidiomycota	NA	NA	NA	NA	NA
					ASV_16S_242				ASV16_1499	Bacteria	Proteobacteria	Alphaproteobacteria	Acetobacterales	Acetobacteraceae	Roseomonas		ASVITS_618	Fungi	NA	NA	NA	NA	NA	NA
					ASV_16S_243				ASV16_15	Bacteria	Firmicutes	Bacilli	Lactobacillales	Lactobacillaceae	Lactobacillus		ASVITS_619	Fungi	NA	NA	NA	NA	NA	NA
					ASV_16S_244				ASV16_150	Bacteria	Proteobacteria	Gammaproteobacteria	Aeromonadales	Aeromonadaceae	Aeromonas		ASVITS_62	Fungi	Ascomycota	Dothideomycetes	Pleosporales	Phaeosphaeriaceae	Phaeosphaeria	caricicola
					ASV_16S_245				ASV16_1500	Bacteria	Bacteroidetes	Bacteroidia	NA	NA	NA		ASVITS_620	Fungi	Basidiomycota	Tremellomycetes	Trichosporonales	Trichosporonaceae	Trichosporon	inkin
					ASV_16S_246				ASV16_1501	Bacteria	Verrucomicrobia	Verrucomicrobiae	Opitutales	Opitutaceae	Opitutus		ASVITS_621	Fungi	Basidiomycota	Cystobasidiomycetes	NA	NA	NA	NA
					ASV_16S_247				ASV16_1502	Bacteria	Bacteroidetes	Bacteroidia	Cytophagales	Microscillaceae	NA		ASVITS_622	Fungi	Basidiomycota	NA	NA	NA	NA	NA
					ASV_16S_248				ASV16_1503	Bacteria	Firmicutes	Clostridia	Clostridiales	Family_XI	Peptoniphilus		ASVITS_623	Fungi	NA	NA	NA	NA	NA	NA
					ASV_16S_249				ASV16_1504	Bacteria	Spirochaetes	Spirochaetia	Spirochaetales	Spirochaetaceae	Treponema_2		ASVITS_624	Fungi	Basidiomycota	NA	NA	NA	NA	NA
					ASV_16S_25				ASV16_1505	Bacteria	Actinobacteria	Actinobacteria	Micrococcales	Dermabacteraceae	Dermabacter		ASVITS_625	Fungi	NA	NA	NA	NA	NA	NA
					ASV_16S_250				ASV16_1506	Bacteria	Proteobacteria	Alphaproteobacteria	Rhizobiales	Rhizobiaceae	NA		ASVITS_626	Fungi	Ascomycota	Taphrinomycetes	Taphrinales	Taphrinaceae	Taphrina	tormentillae
					ASV_16S_252				ASV16_1507	Bacteria	Firmicutes	Clostridia	Clostridiales	Lachnospiraceae	Oribacterium		ASVITS_627	Fungi	Basidiomycota	NA	NA	NA	NA	NA
					ASV_16S_253				ASV16_1508	Bacteria	Actinobacteria	Actinobacteria	Micrococcales	Microbacteriaceae	Galbitalea		ASVITS_628	Fungi	NA	NA	NA	NA	NA	NA
					ASV_16S_254				ASV16_1509	Bacteria	Actinobacteria	Actinobacteria	Micrococcales	Intrasporangiaceae	Janibacter		ASVITS_629	Fungi	Ascomycota	NA	NA	NA	NA	NA
					ASV_16S_256				ASV16_151	Bacteria	Proteobacteria	Gammaproteobacteria	Pseudomonadales	Moraxellaceae	Acinetobacter		ASVITS_63	Fungi	Basidiomycota	Agaricomycetes	Hymenochaetales	Hymenochaetales_fam_Incertae_sedis	Resinicium	bicolor
					ASV_16S_257				ASV16_1510	Bacteria	Actinobacteria	Actinobacteria	Pseudonocardiales	Pseudonocardiaceae	NA		ASVITS_630	Fungi	Ascomycota	NA	NA	NA	NA	NA
					ASV_16S_259				ASV16_1511	Bacteria	Bacteroidetes	Bacteroidia	Bacteroidales	Prevotellaceae	Alloprevotella		ASVITS_631	Fungi	Basidiomycota	NA	NA	NA	NA	NA
					ASV_16S_261				ASV16_1512	Bacteria	Bacteroidetes	Bacteroidia	Cytophagales	Hymenobacteraceae	Hymenobacter		ASVITS_632	Fungi	NA	NA	NA	NA	NA	NA
					ASV_16S_263				ASV16_1513	Bacteria	Chloroflexi	Anaerolineae	Ardenticatenales	Ardenticatenaceae	NA		ASVITS_633	Fungi	NA	NA	NA	NA	NA	NA
					ASV_16S_264				ASV16_1514	Bacteria	Bacteroidetes	Bacteroidia	Bacteroidales	p-251-o5	NA		ASVITS_634	Fungi	Basidiomycota	Agaricomycetes	Russulales	Stereaceae	Stereum	rugosum
					ASV_16S_267				ASV16_1515	Bacteria	Bacteroidetes	Bacteroidia	Bacteroidales	Porphyromonadaceae	Porphyromonas		ASVITS_635	Fungi	Ascomycota	NA	NA	NA	NA	NA
					ASV_16S_268				ASV16_1516	Bacteria	Proteobacteria	Alphaproteobacteria	Rhizobiales	Beijerinckiaceae	1174-901-12		ASVITS_64	Fungi	Basidiomycota	Agaricomycetes	Agaricales	Pleurotaceae	Pleurotus	pulmonarius
					ASV_16S_269				ASV16_1517	Bacteria	Fusobacteria	Fusobacteriia	Fusobacteriales	Leptotrichiaceae	Leptotrichia		ASVITS_641	Fungi	NA	NA	NA	NA	NA	NA
					ASV_16S_270				ASV16_1518	Bacteria	Proteobacteria	Alphaproteobacteria	Rhizobiales	Xanthobacteraceae	NA		ASVITS_642	Fungi	NA	NA	NA	NA	NA	NA
					ASV_16S_271				ASV16_1519	Bacteria	Firmicutes	Clostridia	Clostridiales	Family_XIII	Family_XIII_AD3011_group		ASVITS_643	Fungi	Basidiomycota	Tremellomycetes	Tremellales	Rhynchogastremataceae	Papiliotrema	flavescens
					ASV_16S_272				ASV16_152	Bacteria	Bacteroidetes	Bacteroidia	Flavobacteriales	Weeksellaceae	Chryseobacterium		ASVITS_647	Fungi	Ascomycota	NA	NA	NA	NA	NA
					ASV_16S_273				ASV16_1520	Bacteria	Gemmatimonadetes	Gemmatimonadetes	Gemmatimonadales	Gemmatimonadaceae	Gemmatirosa		ASVITS_648	Fungi	Basidiomycota	NA	NA	NA	NA	NA
					ASV_16S_274				ASV16_1521	Bacteria	Actinobacteria	Actinobacteria	Bifidobacteriales	Bifidobacteriaceae	Gardnerella		ASVITS_649	Fungi	Basidiomycota	NA	NA	NA	NA	NA
					ASV_16S_277				ASV16_1522	Bacteria	Bacteroidetes	Bacteroidia	Cytophagales	Spirosomaceae	Fibrisoma		ASVITS_65	Fungi	Ascomycota	Eurotiomycetes	Chaetothyriales	Trichomeriaceae	Knufia	NA
					ASV_16S_278				ASV16_1523	Bacteria	Proteobacteria	Gammaproteobacteria	Oceanospirillales	Halomonadaceae	Halomonas		ASVITS_650	Fungi	Basidiomycota	Tremellomycetes	Tremellales	Rhynchogastremataceae	Papiliotrema	aurea
					ASV_16S_279				ASV16_1524	Bacteria	Proteobacteria	Alphaproteobacteria	Acetobacterales	Acetobacteraceae	Roseomonas		ASVITS_66	Fungi	Basidiomycota	Microbotryomycetes	Microbotryomycetes_ord_Incertae_sedis	Microbotryomycetes_fam_Incertae_sedis	Curvibasidium	cygneicollum
					ASV_16S_280				ASV16_1525	Bacteria	Proteobacteria	Gammaproteobacteria	Alteromonadales	Shewanellaceae	Shewanella		ASVITS_660	Fungi	Ascomycota	Leotiomycetes	Helotiales	Helotiales_fam_Incertae_sedis	Cadophora	NA
					ASV_16S_281				ASV16_1526	Bacteria	Proteobacteria	NA	NA	NA	NA		ASVITS_661	Fungi	Basidiomycota	NA	NA	NA	NA	NA
					ASV_16S_283				ASV16_1527	Bacteria	Proteobacteria	Alphaproteobacteria	Rickettsiales	Mitochondria	NA		ASVITS_662	Fungi	NA	NA	NA	NA	NA	NA
					ASV_16S_284				ASV16_1528	Bacteria	Firmicutes	Clostridia	Clostridiales	Lachnospiraceae	NA		ASVITS_663	Fungi	Basidiomycota	NA	NA	NA	NA	NA
					ASV_16S_285				ASV16_1529	Bacteria	Firmicutes	Clostridia	Clostridiales	Lachnospiraceae	Coprococcus_2		ASVITS_664	Fungi	NA	NA	NA	NA	NA	NA
					ASV_16S_286				ASV16_153	Bacteria	Proteobacteria	Gammaproteobacteria	Betaproteobacteriales	Neisseriaceae	Neisseria		ASVITS_665	Fungi	NA	NA	NA	NA	NA	NA
					ASV_16S_287				ASV16_1533	Bacteria	Proteobacteria	Alphaproteobacteria	Sphingomonadales	Sphingomonadaceae	NA		ASVITS_666	Fungi	NA	NA	NA	NA	NA	NA
					ASV_16S_288				ASV16_1537	Bacteria	Proteobacteria	Gammaproteobacteria	Enterobacteriales	Enterobacteriaceae	NA		ASVITS_667	Fungi	NA	NA	NA	NA	NA	NA
					ASV_16S_289				ASV16_1538	Bacteria	Proteobacteria	Gammaproteobacteria	Xanthomonadales	Xanthomonadaceae	Stenotrophomonas		ASVITS_669	Fungi	Basidiomycota	NA	NA	NA	NA	NA
					ASV_16S_290				ASV16_1539	Bacteria	Actinobacteria	Actinobacteria	Actinomycetales	Actinomycetaceae	Actinotignum		ASVITS_67	Fungi	Ascomycota	Eurotiomycetes	Eurotiales	Aspergillaceae	Aspergillus	flavus
					ASV_16S_291				ASV16_154	Bacteria	Proteobacteria	Gammaproteobacteria	Pseudomonadales	Pseudomonadaceae	Pseudomonas		ASVITS_670	Fungi	Ascomycota	Dothideomycetes	Pleosporales	Didymellaceae	Neoascochyta	exitialis
					ASV_16S_292				ASV16_1548	Bacteria	Proteobacteria	Alphaproteobacteria	Rickettsiales	Mitochondria	NA		ASVITS_672	Fungi	Ascomycota	Dothideomycetes	Pleosporales	Periconiaceae	Periconia	macrospinosa
					ASV_16S_293				ASV16_1549	Bacteria	Proteobacteria	Deltaproteobacteria	Desulfovibrionales	Desulfovibrionaceae	Desulfovibrio		ASVITS_673	Fungi	Ascomycota	NA	NA	NA	NA	NA
					ASV_16S_294				ASV16_155	Bacteria	Bacteroidetes	Bacteroidia	Bacteroidales	Bacteroidaceae	Bacteroides		ASVITS_676	Fungi	Basidiomycota	NA	NA	NA	NA	NA
					ASV_16S_299				ASV16_1550	Bacteria	Firmicutes	Clostridia	Clostridiales	Christensenellaceae	Christensenellaceae_R-7_group		ASVITS_68	Fungi	Basidiomycota	Agaricomycetes	Agaricales	Pterulaceae	Radulomyces	paumanokensis
					ASV_16S_300				ASV16_1551	Bacteria	Chloroflexi	Chloroflexia	Chloroflexales	Roseiflexaceae	NA		ASVITS_681	Fungi	Basidiomycota	Cystobasidiomycetes	Erythrobasidiales	NA	NA	NA
					ASV_16S_302				ASV16_1552	Bacteria	Bacteroidetes	Bacteroidia	Chitinophagales	Chitinophagaceae	NA		ASVITS_682	Fungi	Ascomycota	Dothideomycetes	Pleosporales	Periconiaceae	Periconia	cookei
					ASV_16S_304				ASV16_1553	Bacteria	Proteobacteria	Alphaproteobacteria	Rhizobiales	Beijerinckiaceae	Methylobacterium		ASVITS_683	Fungi	Basidiomycota	Tremellomycetes	Tremellales	Bulleribasidiaceae	Hannaella	surugaensis
					ASV_16S_305				ASV16_1555	Bacteria	Firmicutes	Bacilli	Lactobacillales	Lactobacillaceae	Lactobacillus		ASVITS_684	Fungi	Ascomycota	NA	NA	NA	NA	NA
					ASV_16S_306				ASV16_1559	Bacteria	Firmicutes	Bacilli	Bacillales	Family_XII	Exiguobacterium		ASVITS_685	Fungi	Ascomycota	NA	NA	NA	NA	NA
					ASV_16S_307				ASV16_156	Bacteria	Bacteroidetes	Bacteroidia	Sphingobacteriales	Sphingobacteriaceae	Pedobacter		ASVITS_688	Fungi	Basidiomycota	NA	NA	NA	NA	NA
					ASV_16S_308				ASV16_1560	Bacteria	Firmicutes	Bacilli	Lactobacillales	Leuconostocaceae	Weissella		ASVITS_689	Fungi	Ascomycota	NA	NA	NA	NA	NA
					ASV_16S_31				ASV16_1564	NA	NA	NA	NA	NA	NA		ASVITS_69	Fungi	Ascomycota	Pezizomycetes	Pezizales	Pyronemataceae	NA	NA
					ASV_16S_311				ASV16_1566	Bacteria	Proteobacteria	Gammaproteobacteria	Legionellales	Legionellaceae	Legionella		ASVITS_690	Fungi	NA	NA	NA	NA	NA	NA
					ASV_16S_312				ASV16_1567	Bacteria	Firmicutes	Erysipelotrichia	Erysipelotrichales	Erysipelotrichaceae	NA		ASVITS_691	Fungi	Basidiomycota	Tremellomycetes	Trichosporonales	Trichosporonaceae	Cutaneotrichosporon	cutaneum
					ASV_16S_313				ASV16_1568	Bacteria	Firmicutes	Clostridia	Clostridiales	Lachnospiraceae	Moryella		ASVITS_693	Fungi	Ascomycota	Sordariomycetes	Hypocreales	Hypocreales_fam_Incertae_sedis	Sarocladium	summerbellii
					ASV_16S_316				ASV16_1569	Bacteria	Actinobacteria	Actinobacteria	Propionibacteriales	Propionibacteriaceae	Cutibacterium		ASVITS_694	Fungi	Ascomycota	NA	NA	NA	NA	NA
					ASV_16S_317				ASV16_157	Bacteria	Firmicutes	Bacilli	Lactobacillales	Lactobacillaceae	Lactobacillus		ASVITS_697	Fungi	NA	NA	NA	NA	NA	NA
					ASV_16S_318				ASV16_1570	Bacteria	Firmicutes	Negativicutes	Selenomonadales	Veillonellaceae	NA		ASVITS_698	Fungi	NA	NA	NA	NA	NA	NA
					ASV_16S_319				ASV16_1571	Bacteria	Actinobacteria	Actinobacteria	Frankiales	Geodermatophilaceae	Blastococcus		ASVITS_7	Fungi	Ascomycota	Saccharomycetes	Saccharomycetales	Saccharomycetaceae	Naumovozyma	castellii
					ASV_16S_320				ASV16_1572	Bacteria	Proteobacteria	Gammaproteobacteria	Betaproteobacteriales	Neisseriaceae	Kingella		ASVITS_70	Fungi	Ascomycota	Eurotiomycetes	Eurotiales	Aspergillaceae	Penicillium	glandicola
					ASV_16S_321				ASV16_1573	Bacteria	Firmicutes	Clostridia	Clostridiales	Clostridiaceae_1	Clostridium_sensu_stricto_10		ASVITS_701	Fungi	Basidiomycota	NA	NA	NA	NA	NA
					ASV_16S_322				ASV16_1574	Bacteria	Proteobacteria	Alphaproteobacteria	Caulobacterales	Caulobacteraceae	Brevundimonas		ASVITS_702	Fungi	NA	NA	NA	NA	NA	NA
					ASV_16S_323				ASV16_1575	Bacteria	Actinobacteria	Coriobacteriia	Coriobacteriales	Coriobacteriaceae	Collinsella		ASVITS_703	Fungi	NA	NA	NA	NA	NA	NA
					ASV_16S_327				ASV16_1576	Bacteria	Bacteroidetes	Bacteroidia	Flavobacteriales	Flavobacteriaceae	Flavobacterium		ASVITS_704	Fungi	NA	NA	NA	NA	NA	NA
					ASV_16S_330				ASV16_1577	Bacteria	Proteobacteria	Gammaproteobacteria	Pseudomonadales	Moraxellaceae	Moraxella		ASVITS_705	Fungi	NA	NA	NA	NA	NA	NA
					ASV_16S_331				ASV16_1578	Bacteria	Proteobacteria	Gammaproteobacteria	Betaproteobacteriales	Burkholderiaceae	Noviherbaspirillum		ASVITS_706	Fungi	Basidiomycota	Agaricomycetes	Agaricales	Strophariaceae	Deconica	phillipsii
					ASV_16S_332				ASV16_158	Bacteria	Proteobacteria	Gammaproteobacteria	Betaproteobacteriales	Burkholderiaceae	Duganella		ASVITS_707	Fungi	Ascomycota	Dothideomycetes	Pleosporales	Periconiaceae	Periconia	byssoides
					ASV_16S_333				ASV16_159	Bacteria	Cyanobacteria	Oxyphotobacteria	Chloroplast	NA	NA		ASVITS_708	Fungi	NA	NA	NA	NA	NA	NA
					ASV_16S_335				ASV16_16	Bacteria	Firmicutes	Bacilli	Lactobacillales	Lactobacillaceae	Lactobacillus		ASVITS_709	Fungi	NA	NA	NA	NA	NA	NA
					ASV_16S_336				ASV16_160	Bacteria	Firmicutes	Bacilli	Lactobacillales	Leuconostocaceae	Leuconostoc		ASVITS_71	Fungi	Ascomycota	NA	NA	NA	NA	NA
					ASV_16S_338				ASV16_161	Bacteria	Firmicutes	Negativicutes	Selenomonadales	Veillonellaceae	Veillonella		ASVITS_710	Fungi	NA	NA	NA	NA	NA	NA
					ASV_16S_339				ASV16_162	Bacteria	Cyanobacteria	Oxyphotobacteria	Chloroplast	NA	NA		ASVITS_711	Fungi	Basidiomycota	Malasseziomycetes	Malasseziales	Malasseziaceae	Malassezia	arunalokei
					ASV_16S_34				ASV16_163	Bacteria	Actinobacteria	Actinobacteria	Actinomycetales	Actinomycetaceae	Actinomyces		ASVITS_712	Fungi	Basidiomycota	NA	NA	NA	NA	NA
					ASV_16S_340				ASV16_164	Bacteria	Cyanobacteria	Oxyphotobacteria	Chloroplast	NA	NA		ASVITS_713	Fungi	Basidiomycota	Tremellomycetes	Tremellales	Bulleribasidiaceae	Vishniacozyma	NA
					ASV_16S_341				ASV16_165	Bacteria	Firmicutes	Clostridia	Clostridiales	Family_XI	Ezakiella		ASVITS_714	Fungi	Ascomycota	NA	NA	NA	NA	NA
					ASV_16S_343				ASV16_166	Bacteria	Firmicutes	Bacilli	Lactobacillales	Streptococcaceae	Lactococcus		ASVITS_72	Fungi	NA	NA	NA	NA	NA	NA
					ASV_16S_344				ASV16_167	Bacteria	Cyanobacteria	Oxyphotobacteria	Chloroplast	NA	NA		ASVITS_73	Fungi	Basidiomycota	Agaricomycetes	Russulales	Peniophoraceae	Peniophora	NA
					ASV_16S_345				ASV16_168	Bacteria	Proteobacteria	Gammaproteobacteria	Betaproteobacteriales	Burkholderiaceae	NA		ASVITS_74	Fungi	Ascomycota	Dothideomycetes	Dothideales	Aureobasidiaceae	Aureobasidium	NA
					ASV_16S_346				ASV16_169	Bacteria	Firmicutes	Bacilli	Bacillales	Paenibacillaceae	Paenibacillus		ASVITS_75	Fungi	Ascomycota	Eurotiomycetes	Eurotiales	Aspergillaceae	Aspergillus	penicillioides
					ASV_16S_347				ASV16_17	Bacteria	Proteobacteria	Gammaproteobacteria	Enterobacteriales	Enterobacteriaceae	NA		ASVITS_76	Fungi	Basidiomycota	Agaricomycetes	Agaricales	Psathyrellaceae	Coprinellus	radians
					ASV_16S_348				ASV16_170	Bacteria	Proteobacteria	Alphaproteobacteria	Rickettsiales	Mitochondria	NA		ASVITS_78	Fungi	Ascomycota	Dothideomycetes	Pleosporales	Periconiaceae	Periconia	NA
					ASV_16S_349				ASV16_171	Bacteria	Proteobacteria	Gammaproteobacteria	Pseudomonadales	Moraxellaceae	Acinetobacter		ASVITS_79	Fungi	Ascomycota	Saccharomycetes	Saccharomycetales	Debaryomycetaceae	Meyerozyma	caribbica
					ASV_16S_350				ASV16_172	Bacteria	Firmicutes	Bacilli	Lactobacillales	Streptococcaceae	Streptococcus		ASVITS_8	Fungi	Ascomycota	Saccharomycetes	Saccharomycetales	Saccharomycetaceae	Saccharomyces	cerevisiae
					ASV_16S_351				ASV16_173	Bacteria	Proteobacteria	Gammaproteobacteria	Enterobacteriales	Enterobacteriaceae	Erwinia		ASVITS_80	Fungi	Ascomycota	Dothideomycetes	Pleosporales	Didymellaceae	Neoascochyta	paspali
					ASV_16S_353				ASV16_174	Bacteria	Bacteroidetes	Bacteroidia	Bacteroidales	Bacteroidaceae	Bacteroides		ASVITS_81	Fungi	Basidiomycota	Cystobasidiomycetes	Cystobasidiomycetes_ord_Incertae_sedis	Symmetrosporaceae	Symmetrospora	coprosmae
					ASV_16S_354				ASV16_175	Bacteria	Proteobacteria	Alphaproteobacteria	Rhodobacterales	Rhodobacteraceae	Rubellimicrobium		ASVITS_82	Fungi	Ascomycota	Dothideomycetes	Pleosporales	Phaeosphaeriaceae	Parastagonospora	avenae
					ASV_16S_357				ASV16_176	Bacteria	Firmicutes	Bacilli	Lactobacillales	Leuconostocaceae	Leuconostoc		ASVITS_83	Fungi	Ascomycota	Dothideomycetes	Pleosporales	Massarinaceae	Helminthosporium	solani
					ASV_16S_359				ASV16_177	Bacteria	Cyanobacteria	Oxyphotobacteria	Chloroplast	NA	NA		ASVITS_85	Fungi	Basidiomycota	Tremellomycetes	Filobasidiales	Filobasidiaceae	Filobasidium	wieringae
					ASV_16S_36				ASV16_178	Bacteria	Proteobacteria	Gammaproteobacteria	Pasteurellales	Pasteurellaceae	Haemophilus		ASVITS_86	Fungi	Ascomycota	Dothideomycetes	Pleosporales	Didymellaceae	Epicoccum	nigrum
					ASV_16S_360				ASV16_179	Bacteria	Bacteroidetes	Bacteroidia	Bacteroidales	Bacteroidaceae	Bacteroides		ASVITS_87	Fungi	Basidiomycota	Tremellomycetes	Trichosporonales	Trichosporonaceae	Apiotrichum	scarabaeorum
					ASV_16S_361				ASV16_18	Bacteria	Proteobacteria	Gammaproteobacteria	Aeromonadales	Aeromonadaceae	Aeromonas		ASVITS_88	Fungi	Ascomycota	Leotiomycetes	Erysiphales	Erysiphaceae	Podosphaera	NA
					ASV_16S_363				ASV16_180	Bacteria	Cyanobacteria	Oxyphotobacteria	Nostocales	Chroococcidiopsaceae	NA		ASVITS_89	Fungi	Ascomycota	Saccharomycetes	Saccharomycetales	Saccharomycetaceae	Kazachstania	humilis
					ASV_16S_364				ASV16_181	Bacteria	Proteobacteria	Alphaproteobacteria	Caulobacterales	Caulobacteraceae	Brevundimonas		ASVITS_9	Fungi	Ascomycota	Dothideomycetes	Pleosporales	Didymellaceae	Neoascochyta	graminicola
					ASV_16S_365				ASV16_182	Bacteria	Fusobacteria	Fusobacteriia	Fusobacteriales	Fusobacteriaceae	Fusobacterium		ASVITS_90	Fungi	Ascomycota	Lecanoromycetes	NA	NA	NA	NA
					ASV_16S_366				ASV16_183	Bacteria	Proteobacteria	Alphaproteobacteria	Sphingomonadales	Sphingomonadaceae	Sphingomonas		ASVITS_91	Fungi	Basidiomycota	Agaricomycetes	NA	NA	NA	NA
					ASV_16S_368				ASV16_184	Bacteria	Proteobacteria	Alphaproteobacteria	Rhodobacterales	Rhodobacteraceae	Paracoccus		ASVITS_92	Fungi	Ascomycota	Sordariomycetes	Hypocreales	Nectriaceae	Fusarium	NA
					ASV_16S_369				ASV16_185	Bacteria	Proteobacteria	Alphaproteobacteria	Acetobacterales	Acetobacteraceae	Acetobacter		ASVITS_93	Fungi	Ascomycota	Eurotiomycetes	Chaetothyriales	Herpotrichiellaceae	Cladophialophora	NA
					ASV_16S_37				ASV16_186	Bacteria	Fusobacteria	Fusobacteriia	Fusobacteriales	Leptotrichiaceae	Leptotrichia		ASVITS_94	Fungi	Ascomycota	Dothideomycetes	Pleosporales	Cucurbitariaceae	Pyrenochaetopsis	pratorum
					ASV_16S_370				ASV16_187	Bacteria	Bacteroidetes	Bacteroidia	Bacteroidales	Prevotellaceae	Prevotella		ASVITS_95	Fungi	Ascomycota	Arthoniomycetes	Lichenostigmatales	Phaeococcomycetaceae	Phaeococcomyces	NA
					ASV_16S_373				ASV16_188	Bacteria	Actinobacteria	Actinobacteria	Micrococcales	Micrococcaceae	Rothia		ASVITS_96	Fungi	Ascomycota	Eurotiomycetes	Eurotiales	Aspergillaceae	Penicillium	NA
					ASV_16S_374				ASV16_189	Bacteria	Cyanobacteria	Oxyphotobacteria	Chloroplast	NA	NA		ASVITS_97	Fungi	Basidiomycota	Tremellomycetes	Trichosporonales	Trichosporonaceae	Vanrija	fragicola
					ASV_16S_375				ASV16_19	Bacteria	Actinobacteria	Actinobacteria	Corynebacteriales	Corynebacteriaceae	Lawsonella		ASVITS_98	Fungi	Ascomycota	Eurotiomycetes	Eurotiales	Aspergillaceae	Penicillium	NA
					ASV_16S_376				ASV16_190	Bacteria	Bacteroidetes	Bacteroidia	Bacteroidales	Prevotellaceae	Prevotella_9		ASVITS_99	Fungi	Basidiomycota	Microbotryomycetes	Sporidiobolales	Sporidiobolaceae	Sporobolomyces	roseus
					ASV_16S_377				ASV16_192	Bacteria	Cyanobacteria	Oxyphotobacteria	Chloroplast	NA	NA
					ASV_16S_379				ASV16_193	Bacteria	Cyanobacteria	Oxyphotobacteria	Chloroplast	NA	NA
					ASV_16S_38				ASV16_194	Bacteria	Proteobacteria	Gammaproteobacteria	Betaproteobacteriales	Burkholderiaceae	Lautropia
					ASV_16S_380				ASV16_195	Bacteria	Firmicutes	Bacilli	Bacillales	Staphylococcaceae	Staphylococcus
					ASV_16S_381				ASV16_196	Bacteria	Proteobacteria	Alphaproteobacteria	Caulobacterales	Caulobacteraceae	Brevundimonas
					ASV_16S_382				ASV16_197	Bacteria	Firmicutes	Negativicutes	Selenomonadales	Veillonellaceae	Selenomonas_3
					ASV_16S_383				ASV16_198	Bacteria	Actinobacteria	Actinobacteria	Micrococcales	Micrococcaceae	Rothia
					ASV_16S_386				ASV16_2	Bacteria	Cyanobacteria	Oxyphotobacteria	Chloroplast	NA	NA
					ASV_16S_387				ASV16_20	Bacteria	Firmicutes	Bacilli	Lactobacillales	Lactobacillaceae	Lactobacillus
					ASV_16S_388				ASV16_200	Bacteria	Proteobacteria	Alphaproteobacteria	Sphingomonadales	Sphingomonadaceae	Novosphingobium
					ASV_16S_389				ASV16_201	Bacteria	Bacteroidetes	Bacteroidia	Bacteroidales	Bacteroidaceae	Bacteroides
					ASV_16S_39				ASV16_203	Bacteria	Cyanobacteria	Oxyphotobacteria	Chloroplast	NA	NA
					ASV_16S_390				ASV16_204	Bacteria	Proteobacteria	Alphaproteobacteria	Acetobacterales	Acetobacteraceae	Acidiphilium
					ASV_16S_391				ASV16_205	Bacteria	Cyanobacteria	Oxyphotobacteria	Chloroplast	NA	NA
					ASV_16S_392				ASV16_206	Bacteria	Firmicutes	Clostridia	Clostridiales	Family_XI	Ezakiella
					ASV_16S_393				ASV16_207	Bacteria	Firmicutes	Clostridia	Clostridiales	Family_XI	Gallicola
					ASV_16S_394				ASV16_209	Bacteria	Firmicutes	Negativicutes	Selenomonadales	Veillonellaceae	Dialister
					ASV_16S_395				ASV16_21	Bacteria	Firmicutes	Bacilli	Lactobacillales	Lactobacillaceae	Lactobacillus
					ASV_16S_397				ASV16_210	Bacteria	Proteobacteria	Gammaproteobacteria	Pasteurellales	Pasteurellaceae	Actinobacillus
					ASV_16S_398				ASV16_211	Bacteria	Firmicutes	Clostridia	Clostridiales	Ruminococcaceae	Ruminococcus_2
					ASV_16S_40				ASV16_212	Bacteria	Proteobacteria	Alphaproteobacteria	Rickettsiales	Mitochondria	NA
					ASV_16S_402				ASV16_213	Bacteria	Firmicutes	Clostridia	Clostridiales	Lachnospiraceae	Agathobacter
					ASV_16S_403				ASV16_214	Bacteria	Bacteroidetes	Bacteroidia	Bacteroidales	Prevotellaceae	Prevotella
					ASV_16S_404				ASV16_215	Bacteria	Actinobacteria	Actinobacteria	Actinomycetales	Actinomycetaceae	Actinomyces
					ASV_16S_405				ASV16_216	Bacteria	Firmicutes	Bacilli	Bacillales	Bacillaceae	Bacillus
					ASV_16S_406				ASV16_217	Bacteria	Cyanobacteria	Oxyphotobacteria	Chloroplast	NA	NA
					ASV_16S_407				ASV16_218	Bacteria	Firmicutes	Bacilli	Lactobacillales	Streptococcaceae	Streptococcus
					ASV_16S_408				ASV16_219	Bacteria	Actinobacteria	Actinobacteria	Corynebacteriales	Corynebacteriaceae	Corynebacterium_1
					ASV_16S_409				ASV16_22	Bacteria	Firmicutes	Bacilli	Lactobacillales	Streptococcaceae	Streptococcus
					ASV_16S_41				ASV16_220	Bacteria	Firmicutes	Bacilli	Lactobacillales	Lactobacillaceae	Lactobacillus
					ASV_16S_410				ASV16_221	Bacteria	Firmicutes	Clostridia	Clostridiales	Family_XI	Peptoniphilus
					ASV_16S_411				ASV16_222	Bacteria	Bacteroidetes	Bacteroidia	Bacteroidales	Prevotellaceae	Alloprevotella
					ASV_16S_413				ASV16_223	Bacteria	Actinobacteria	Actinobacteria	Corynebacteriales	Corynebacteriaceae	Corynebacterium
					ASV_16S_414				ASV16_224	Bacteria	Actinobacteria	Actinobacteria	Corynebacteriales	Corynebacteriaceae	Corynebacterium_1
					ASV_16S_415				ASV16_225	Bacteria	Firmicutes	Clostridia	Clostridiales	Ruminococcaceae	Faecalibacterium
					ASV_16S_418				ASV16_226	Bacteria	Proteobacteria	Alphaproteobacteria	Rickettsiales	Mitochondria	NA
					ASV_16S_419				ASV16_227	Bacteria	Firmicutes	Clostridia	Clostridiales	Lachnospiraceae	Anaerostipes
					ASV_16S_42				ASV16_228	Bacteria	Proteobacteria	Alphaproteobacteria	Rickettsiales	Mitochondria	NA
					ASV_16S_420				ASV16_229	Bacteria	Proteobacteria	Alphaproteobacteria	Acetobacterales	Acetobacteraceae	Acidiphilium
					ASV_16S_421				ASV16_23	Bacteria	Actinobacteria	Actinobacteria	Corynebacteriales	Corynebacteriaceae	Corynebacterium_1
					ASV_16S_423				ASV16_230	Bacteria	Proteobacteria	Alphaproteobacteria	Sphingomonadales	Sphingomonadaceae	Novosphingobium
					ASV_16S_424				ASV16_231	Bacteria	Firmicutes	Bacilli	Bacillales	Staphylococcaceae	Staphylococcus
					ASV_16S_425				ASV16_232	Bacteria	Bacteroidetes	Bacteroidia	Bacteroidales	Prevotellaceae	Prevotella_7
					ASV_16S_426				ASV16_233	Bacteria	Bacteroidetes	Bacteroidia	Flavobacteriales	Weeksellaceae	Chryseobacterium
					ASV_16S_429				ASV16_234	Bacteria	Cyanobacteria	Oxyphotobacteria	Chloroplast	NA	NA
					ASV_16S_43				ASV16_236	Bacteria	Proteobacteria	Alphaproteobacteria	Rickettsiales	Mitochondria	NA
					ASV_16S_430				ASV16_237	Bacteria	Proteobacteria	Gammaproteobacteria	Pseudomonadales	Moraxellaceae	Acinetobacter
					ASV_16S_436				ASV16_238	Bacteria	Firmicutes	Clostridia	Clostridiales	Lachnospiraceae	Tyzzerella
					ASV_16S_437				ASV16_239	Bacteria	Proteobacteria	Gammaproteobacteria	Xanthomonadales	Xanthomonadaceae	Stenotrophomonas
					ASV_16S_438				ASV16_24	Bacteria	Proteobacteria	Gammaproteobacteria	Enterobacteriales	Enterobacteriaceae	Klebsiella
					ASV_16S_439				ASV16_240	Bacteria	Cyanobacteria	Oxyphotobacteria	Chloroplast	NA	NA
					ASV_16S_44				ASV16_241	Bacteria	Actinobacteria	Actinobacteria	Corynebacteriales	Corynebacteriaceae	Corynebacterium
					ASV_16S_440				ASV16_242	Bacteria	Firmicutes	Clostridia	Clostridiales	Family_XI	Peptoniphilus
					ASV_16S_441				ASV16_243	Bacteria	Actinobacteria	Actinobacteria	Corynebacteriales	Corynebacteriaceae	Corynebacterium
					ASV_16S_442				ASV16_244	Bacteria	Firmicutes	Bacilli	Lactobacillales	Aerococcaceae	Abiotrophia
					ASV_16S_443				ASV16_245	Bacteria	Firmicutes	Clostridia	Clostridiales	Lachnospiraceae	Roseburia
					ASV_16S_444				ASV16_246	Bacteria	Bacteroidetes	Bacteroidia	Sphingobacteriales	Sphingobacteriaceae	Sphingobacterium
					ASV_16S_445				ASV16_247	Bacteria	FBP	NA	NA	NA	NA
					ASV_16S_446				ASV16_248	Bacteria	Actinobacteria	Actinobacteria	Micrococcales	Micrococcaceae	Glutamicibacter
					ASV_16S_447				ASV16_249	Bacteria	Proteobacteria	Alphaproteobacteria	Rhizobiales	Rhizobiaceae	Shinella
					ASV_16S_449				ASV16_25	Bacteria	Proteobacteria	Gammaproteobacteria	Pseudomonadales	Moraxellaceae	Acinetobacter
					ASV_16S_45				ASV16_250	Bacteria	Bacteroidetes	Bacteroidia	Bacteroidales	Bacteroidaceae	Bacteroides
					ASV_16S_450				ASV16_251	Bacteria	Proteobacteria	Alphaproteobacteria	Rickettsiales	Mitochondria	NA
					ASV_16S_451				ASV16_252	Bacteria	Firmicutes	Clostridia	Clostridiales	Peptostreptococcaceae	NA
					ASV_16S_452				ASV16_253	Bacteria	Proteobacteria	Gammaproteobacteria	Pasteurellales	Pasteurellaceae	Aggregatibacter
					ASV_16S_453				ASV16_254	Bacteria	Firmicutes	Clostridia	Clostridiales	Clostridiaceae_1	Clostridium_sensu_stricto_1
					ASV_16S_454				ASV16_255	Bacteria	Firmicutes	Bacilli	Lactobacillales	Lactobacillaceae	Lactobacillus
					ASV_16S_455				ASV16_256	Bacteria	Bacteroidetes	Bacteroidia	Bacteroidales	Prevotellaceae	Prevotella_7
					ASV_16S_456				ASV16_257	Bacteria	Bacteroidetes	Bacteroidia	Cytophagales	Hymenobacteraceae	Hymenobacter
					ASV_16S_458				ASV16_258	Bacteria	Proteobacteria	Gammaproteobacteria	Xanthomonadales	Xanthomonadaceae	Stenotrophomonas
					ASV_16S_459				ASV16_259	Bacteria	Proteobacteria	Gammaproteobacteria	Pseudomonadales	Moraxellaceae	Moraxella
					ASV_16S_460				ASV16_26	Bacteria	Firmicutes	Bacilli	Lactobacillales	Lactobacillaceae	Lactobacillus
					ASV_16S_461				ASV16_260	Bacteria	Proteobacteria	Alphaproteobacteria	Rickettsiales	Mitochondria	NA
					ASV_16S_464				ASV16_261	Bacteria	Fusobacteria	Fusobacteriia	Fusobacteriales	Fusobacteriaceae	Fusobacterium
					ASV_16S_465				ASV16_262	Bacteria	Fusobacteria	Fusobacteriia	Fusobacteriales	Fusobacteriaceae	Fusobacterium
					ASV_16S_466				ASV16_263	Bacteria	Epsilonbacteraeota	Campylobacteria	Campylobacterales	Campylobacteraceae	Campylobacter
					ASV_16S_467				ASV16_264	Bacteria	Deinococcus-Thermus	Deinococci	Deinococcales	Deinococcaceae	Deinococcus
					ASV_16S_468				ASV16_266	Bacteria	Proteobacteria	Gammaproteobacteria	Betaproteobacteriales	Burkholderiaceae	Massilia
					ASV_16S_469				ASV16_267	Bacteria	Firmicutes	Bacilli	Bacillales	Planococcaceae	Chungangia
					ASV_16S_470				ASV16_268	Bacteria	Proteobacteria	Gammaproteobacteria	Pasteurellales	Pasteurellaceae	Actinobacillus
					ASV_16S_471				ASV16_269	Bacteria	Firmicutes	Negativicutes	Selenomonadales	Veillonellaceae	Selenomonas_3
					ASV_16S_472				ASV16_27	Bacteria	Firmicutes	Bacilli	Lactobacillales	Leuconostocaceae	Weissella
					ASV_16S_473				ASV16_270	Bacteria	Firmicutes	Negativicutes	Selenomonadales	Veillonellaceae	Veillonella
					ASV_16S_474				ASV16_271	Bacteria	Firmicutes	Clostridia	Clostridiales	Family_XI	Finegoldia
					ASV_16S_475				ASV16_272	Bacteria	Bacteroidetes	Bacteroidia	Bacteroidales	Prevotellaceae	Prevotella_6
					ASV_16S_476				ASV16_273	Bacteria	Bacteroidetes	Bacteroidia	Bacteroidales	Tannerellaceae	Parabacteroides
					ASV_16S_477				ASV16_274	Bacteria	Bacteroidetes	Bacteroidia	Bacteroidales	Prevotellaceae	Prevotella
					ASV_16S_478				ASV16_275	Bacteria	Proteobacteria	Gammaproteobacteria	Enterobacteriales	Enterobacteriaceae	NA
					ASV_16S_48				ASV16_277	Bacteria	Fusobacteria	Fusobacteriia	Fusobacteriales	Fusobacteriaceae	Fusobacterium
					ASV_16S_480				ASV16_278	Bacteria	Actinobacteria	Actinobacteria	Micrococcales	Dermacoccaceae	Dermacoccus
					ASV_16S_481				ASV16_279	Bacteria	Proteobacteria	Gammaproteobacteria	Betaproteobacteriales	Burkholderiaceae	Janthinobacterium
					ASV_16S_482				ASV16_28	Bacteria	Proteobacteria	Gammaproteobacteria	Pseudomonadales	Moraxellaceae	Enhydrobacter
					ASV_16S_483				ASV16_280	Bacteria	Firmicutes	Bacilli	Bacillales	Listeriaceae	Brochothrix
					ASV_16S_484				ASV16_281	Bacteria	Proteobacteria	Gammaproteobacteria	Betaproteobacteriales	Neisseriaceae	Neisseria
					ASV_16S_486				ASV16_283	Bacteria	Bacteroidetes	Bacteroidia	Bacteroidales	Porphyromonadaceae	Porphyromonas
					ASV_16S_489				ASV16_284	Bacteria	Firmicutes	Clostridia	Clostridiales	Family_XIII	NA
					ASV_16S_491				ASV16_285	Bacteria	Bacteroidetes	Bacteroidia	Bacteroidales	Bacteroidaceae	Bacteroides
					ASV_16S_494				ASV16_286	Bacteria	Proteobacteria	Alphaproteobacteria	Rhizobiales	Beijerinckiaceae	Bosea
					ASV_16S_495				ASV16_287	Bacteria	Proteobacteria	Gammaproteobacteria	Pseudomonadales	Pseudomonadaceae	Pseudomonas
					ASV_16S_496				ASV16_288	Bacteria	Bacteroidetes	Bacteroidia	Flavobacteriales	Flavobacteriaceae	Capnocytophaga
					ASV_16S_497				ASV16_289	Bacteria	Firmicutes	Bacilli	Bacillales	Staphylococcaceae	Staphylococcus
					ASV_16S_498				ASV16_29	Bacteria	Firmicutes	Bacilli	Lactobacillales	Lactobacillaceae	Lactobacillus
					ASV_16S_501				ASV16_290	Bacteria	Firmicutes	Bacilli	Lactobacillales	Streptococcaceae	Streptococcus
					ASV_16S_502				ASV16_291	Bacteria	Synergistetes	Synergistia	Synergistales	Synergistaceae	Jonquetella
					ASV_16S_503				ASV16_292	Bacteria	Firmicutes	Clostridia	Clostridiales	Ruminococcaceae	Ruminococcaceae_UCG-014
					ASV_16S_504				ASV16_293	Bacteria	Actinobacteria	Actinobacteria	Corynebacteriales	Corynebacteriaceae	Corynebacterium_1
					ASV_16S_505				ASV16_294	Bacteria	Firmicutes	Clostridia	Clostridiales	Family_XI	Murdochiella
					ASV_16S_507				ASV16_295	Bacteria	Cyanobacteria	Oxyphotobacteria	Chloroplast	NA	NA
					ASV_16S_509				ASV16_297	Bacteria	Firmicutes	Bacilli	Lactobacillales	Lactobacillaceae	Lactobacillus
					ASV_16S_510				ASV16_298	Bacteria	Firmicutes	Bacilli	Lactobacillales	Leuconostocaceae	Leuconostoc
					ASV_16S_511				ASV16_299	Bacteria	Proteobacteria	Alphaproteobacteria	Sphingomonadales	Sphingomonadaceae	Sphingobium
					ASV_16S_512				ASV16_3	Bacteria	Firmicutes	Bacilli	Lactobacillales	Lactobacillaceae	Lactobacillus
					ASV_16S_513				ASV16_30	Bacteria	Proteobacteria	Gammaproteobacteria	Pseudomonadales	Moraxellaceae	Acinetobacter
					ASV_16S_514				ASV16_300	Bacteria	Firmicutes	Clostridia	Clostridiales	Family_XI	Anaerococcus
					ASV_16S_515				ASV16_302	Bacteria	Firmicutes	Clostridia	Clostridiales	Lachnospiraceae	Blautia
					ASV_16S_516				ASV16_303	Bacteria	Proteobacteria	Gammaproteobacteria	Xanthomonadales	Xanthomonadaceae	Stenotrophomonas
					ASV_16S_517				ASV16_304	Bacteria	Proteobacteria	Gammaproteobacteria	Betaproteobacteriales	Burkholderiaceae	Massilia
					ASV_16S_518				ASV16_305	Bacteria	Proteobacteria	Deltaproteobacteria	Bdellovibrionales	Bacteriovoracaceae	NA
					ASV_16S_522				ASV16_306	Bacteria	Proteobacteria	Alphaproteobacteria	Acetobacterales	Acetobacteraceae	Acidiphilium
					ASV_16S_523				ASV16_307	Bacteria	Actinobacteria	Actinobacteria	Micrococcales	Micrococcaceae	Enteractinococcus
					ASV_16S_524				ASV16_308	Bacteria	Proteobacteria	Gammaproteobacteria	Alteromonadales	Shewanellaceae	Shewanella
					ASV_16S_525				ASV16_309	Bacteria	Cyanobacteria	Oxyphotobacteria	Chloroplast	NA	NA
					ASV_16S_528				ASV16_31	Bacteria	Proteobacteria	Alphaproteobacteria	Rhodobacterales	Rhodobacteraceae	Paracoccus
					ASV_16S_529				ASV16_310	Bacteria	Proteobacteria	Alphaproteobacteria	Rickettsiales	Mitochondria	NA
					ASV_16S_53				ASV16_311	Bacteria	Bacteroidetes	Bacteroidia	Flavobacteriales	Weeksellaceae	Chryseobacterium
					ASV_16S_530				ASV16_312	Bacteria	Firmicutes	Bacilli	Bacillales	Staphylococcaceae	Staphylococcus
					ASV_16S_531				ASV16_313	Bacteria	Armatimonadetes	Armatimonadia	Armatimonadales	NA	NA
					ASV_16S_532				ASV16_314	Bacteria	Cyanobacteria	Oxyphotobacteria	Chloroplast	NA	NA
					ASV_16S_535				ASV16_315	Bacteria	Proteobacteria	Gammaproteobacteria	Pseudomonadales	Pseudomonadaceae	Pseudomonas
					ASV_16S_536				ASV16_316	Bacteria	Proteobacteria	Gammaproteobacteria	Betaproteobacteriales	Burkholderiaceae	Tepidimonas
					ASV_16S_537				ASV16_317	Bacteria	Acidobacteria	Acidobacteriia	Acidobacteriales	Acidobacteriaceae_(Subgroup_1)	Bryocella
					ASV_16S_538				ASV16_318	Bacteria	Proteobacteria	Gammaproteobacteria	Pseudomonadales	Pseudomonadaceae	Pseudomonas
					ASV_16S_539				ASV16_319	Bacteria	Bacteroidetes	Bacteroidia	Bacteroidales	Porphyromonadaceae	Porphyromonas
					ASV_16S_54				ASV16_32	Bacteria	Firmicutes	Bacilli	Lactobacillales	Lactobacillaceae	Lactobacillus
					ASV_16S_540				ASV16_320	Bacteria	Firmicutes	Clostridia	Clostridiales	Family_XI	Anaerococcus
					ASV_16S_541				ASV16_321	Bacteria	Firmicutes	Clostridia	Clostridiales	Ruminococcaceae	NA
					ASV_16S_542				ASV16_322	Bacteria	Actinobacteria	Actinobacteria	Micrococcales	Micrococcaceae	Enteractinococcus
					ASV_16S_543				ASV16_323	Bacteria	Bacteroidetes	Bacteroidia	Cytophagales	Hymenobacteraceae	Hymenobacter
					ASV_16S_544				ASV16_325	Bacteria	Firmicutes	Bacilli	Lactobacillales	Lactobacillaceae	Lactobacillus
					ASV_16S_545				ASV16_327	Bacteria	Proteobacteria	Alphaproteobacteria	Acetobacterales	Acetobacteraceae	Craurococcus
					ASV_16S_546				ASV16_329	Bacteria	Bacteroidetes	Bacteroidia	Flavobacteriales	Weeksellaceae	Chryseobacterium
					ASV_16S_548				ASV16_33	Bacteria	Firmicutes	Clostridia	Clostridiales	Clostridiaceae_1	Clostridium_sensu_stricto_1
					ASV_16S_549				ASV16_330	Bacteria	Firmicutes	Clostridia	Clostridiales	Family_XI	Anaerococcus
					ASV_16S_550				ASV16_331	Bacteria	Proteobacteria	Gammaproteobacteria	Betaproteobacteriales	Burkholderiaceae	Noviherbaspirillum
					ASV_16S_551				ASV16_332	Bacteria	Bacteroidetes	Bacteroidia	Bacteroidales	Prevotellaceae	Alloprevotella
					ASV_16S_552				ASV16_333	Bacteria	Firmicutes	Clostridia	Clostridiales	Lachnospiraceae	Blautia
					ASV_16S_553				ASV16_335	Bacteria	Firmicutes	Clostridia	NA	NA	NA
					ASV_16S_554				ASV16_336	Bacteria	Firmicutes	Bacilli	Lactobacillales	Enterococcaceae	Enterococcus
					ASV_16S_555				ASV16_337	Bacteria	Cyanobacteria	Oxyphotobacteria	Chloroplast	NA	NA
					ASV_16S_556				ASV16_338	Bacteria	Firmicutes	Clostridia	Clostridiales	Family_XI	Parvimonas
					ASV_16S_557				ASV16_339	Bacteria	Proteobacteria	Alphaproteobacteria	Rhizobiales	Beijerinckiaceae	Bosea
					ASV_16S_558				ASV16_34	Bacteria	Proteobacteria	Gammaproteobacteria	Betaproteobacteriales	Neisseriaceae	Neisseria
					ASV_16S_559				ASV16_340	Bacteria	Bacteroidetes	Bacteroidia	Bacteroidales	Prevotellaceae	Prevotella_9
					ASV_16S_560				ASV16_341	Bacteria	Proteobacteria	Alphaproteobacteria	Acetobacterales	Acetobacteraceae	Acidiphilium
					ASV_16S_562				ASV16_343	Bacteria	Proteobacteria	Gammaproteobacteria	Enterobacteriales	Enterobacteriaceae	Providencia
					ASV_16S_565				ASV16_344	Bacteria	Bacteroidetes	Bacteroidia	Bacteroidales	Bacteroidaceae	Bacteroides
					ASV_16S_566				ASV16_345	Bacteria	Proteobacteria	Alphaproteobacteria	Caulobacterales	Caulobacteraceae	Brevundimonas
					ASV_16S_568				ASV16_346	Bacteria	Proteobacteria	Alphaproteobacteria	Rhizobiales	Rhizobiaceae	Aureimonas
					ASV_16S_569				ASV16_347	Bacteria	Firmicutes	Bacilli	Bacillales	Planococcaceae	Paenisporosarcina
					ASV_16S_57				ASV16_348	Bacteria	Firmicutes	Bacilli	Bacillales	Staphylococcaceae	Staphylococcus
					ASV_16S_570				ASV16_349	Bacteria	Firmicutes	Clostridia	Clostridiales	Family_XI	Anaerococcus
					ASV_16S_571				ASV16_35	Bacteria	Firmicutes	Clostridia	Clostridiales	Family_XI	Anaerococcus
					ASV_16S_572				ASV16_350	Bacteria	Bacteroidetes	Bacteroidia	Bacteroidales	Tannerellaceae	Parabacteroides
					ASV_16S_573				ASV16_351	Bacteria	Actinobacteria	Actinobacteria	Micrococcales	Micrococcaceae	Rothia
					ASV_16S_576				ASV16_352	Bacteria	Firmicutes	Bacilli	Lactobacillales	Lactobacillaceae	Lactobacillus
					ASV_16S_577				ASV16_353	Bacteria	Firmicutes	Bacilli	Lactobacillales	Aerococcaceae	Facklamia
					ASV_16S_578				ASV16_354	Bacteria	Proteobacteria	Gammaproteobacteria	Betaproteobacteriales	Burkholderiaceae	Limnohabitans
					ASV_16S_579				ASV16_357	Bacteria	Proteobacteria	Alphaproteobacteria	Sphingomonadales	Sphingomonadaceae	Sphingomonas
					ASV_16S_580				ASV16_359	Bacteria	Actinobacteria	Actinobacteria	Micrococcales	Dermabacteraceae	Brachybacterium
					ASV_16S_581				ASV16_36	Bacteria	Proteobacteria	Gammaproteobacteria	Pseudomonadales	Moraxellaceae	Psychrobacter
					ASV_16S_582				ASV16_360	Bacteria	Firmicutes	Clostridia	Clostridiales	Lachnospiraceae	Lachnoclostridium
					ASV_16S_586				ASV16_361	Bacteria	Firmicutes	Clostridia	Clostridiales	Family_XI	Anaerococcus
					ASV_16S_587				ASV16_362	Bacteria	Firmicutes	Clostridia	Clostridiales	Clostridiaceae_1	Clostridium_sensu_stricto_1
					ASV_16S_588				ASV16_363	Bacteria	Proteobacteria	Gammaproteobacteria	Betaproteobacteriales	Neisseriaceae	NA
					ASV_16S_589				ASV16_364	Bacteria	Bacteroidetes	Bacteroidia	Bacteroidales	Prevotellaceae	Prevotella
					ASV_16S_59				ASV16_365	Bacteria	Firmicutes	Bacilli	Bacillales	Bacillaceae	Anoxybacillus
					ASV_16S_590				ASV16_366	Bacteria	Bacteroidetes	Bacteroidia	Flavobacteriales	Weeksellaceae	Chryseobacterium
					ASV_16S_591				ASV16_367	Bacteria	Bacteroidetes	Bacteroidia	Sphingobacteriales	Sphingobacteriaceae	Pedobacter
					ASV_16S_592				ASV16_368	Bacteria	Actinobacteria	Actinobacteria	Actinomycetales	Actinomycetaceae	Actinotignum
					ASV_16S_594				ASV16_369	Bacteria	Firmicutes	Clostridia	Clostridiales	Family_XI	Anaerococcus
					ASV_16S_595				ASV16_37	Bacteria	Proteobacteria	Gammaproteobacteria	Pseudomonadales	Pseudomonadaceae	Pseudomonas
					ASV_16S_596				ASV16_370	Bacteria	Proteobacteria	Gammaproteobacteria	Pasteurellales	Pasteurellaceae	Haemophilus
					ASV_16S_598				ASV16_373	Bacteria	Actinobacteria	Actinobacteria	Micrococcales	Microbacteriaceae	Pseudoclavibacter
					ASV_16S_60				ASV16_374	Bacteria	Actinobacteria	Coriobacteriia	Coriobacteriales	Coriobacteriaceae	Collinsella
					ASV_16S_600				ASV16_375	Bacteria	Fusobacteria	Fusobacteriia	Fusobacteriales	Fusobacteriaceae	Fusobacterium
					ASV_16S_602				ASV16_376	Bacteria	Firmicutes	Clostridia	Clostridiales	Ruminococcaceae	Ruminococcaceae_UCG-014
					ASV_16S_603				ASV16_377	Bacteria	Bacteroidetes	Bacteroidia	Bacteroidales	Prevotellaceae	Prevotella_7
					ASV_16S_604				ASV16_378	Bacteria	Firmicutes	Clostridia	Clostridiales	Clostridiaceae_1	Clostridium_sensu_stricto_1
					ASV_16S_605				ASV16_379	Bacteria	Bacteroidetes	Bacteroidia	Bacteroidales	Prevotellaceae	Prevotella_6
					ASV_16S_606				ASV16_38	Bacteria	Proteobacteria	Gammaproteobacteria	Pseudomonadales	Pseudomonadaceae	Pseudomonas
					ASV_16S_607				ASV16_380	Bacteria	Proteobacteria	Alphaproteobacteria	Rhodobacterales	Rhodobacteraceae	Amaricoccus
					ASV_16S_608				ASV16_381	Bacteria	Firmicutes	Clostridia	Clostridiales	Family_XI	Anaerococcus
					ASV_16S_609				ASV16_382	Bacteria	Fusobacteria	Fusobacteriia	Fusobacteriales	Leptotrichiaceae	Leptotrichia
					ASV_16S_611				ASV16_383	Bacteria	Proteobacteria	Alphaproteobacteria	Sphingomonadales	Sphingomonadaceae	Sphingomonas
					ASV_16S_612				ASV16_386	Bacteria	Actinobacteria	Actinobacteria	Bifidobacteriales	Bifidobacteriaceae	Bifidobacterium
					ASV_16S_613				ASV16_387	Bacteria	Proteobacteria	Alphaproteobacteria	Sphingomonadales	Sphingomonadaceae	Sphingoaurantiacus
					ASV_16S_614				ASV16_388	Bacteria	Bacteroidetes	Bacteroidia	Flavobacteriales	Weeksellaceae	Bergeyella
					ASV_16S_615				ASV16_389	Bacteria	Actinobacteria	Actinobacteria	Micrococcales	Brevibacteriaceae	Brevibacterium
					ASV_16S_616				ASV16_39	Bacteria	Proteobacteria	Gammaproteobacteria	Pseudomonadales	Pseudomonadaceae	Pseudomonas
					ASV_16S_617				ASV16_390	Bacteria	Proteobacteria	Gammaproteobacteria	Betaproteobacteriales	Neisseriaceae	Kingella
					ASV_16S_618				ASV16_391	Bacteria	Actinobacteria	Actinobacteria	Corynebacteriales	Corynebacteriaceae	Corynebacterium_1
					ASV_16S_619				ASV16_392	Bacteria	Firmicutes	Negativicutes	Selenomonadales	Veillonellaceae	Veillonella
					ASV_16S_62				ASV16_393	Bacteria	Bacteroidetes	Bacteroidia	Bacteroidales	Prevotellaceae	Alloprevotella
					ASV_16S_621				ASV16_394	Bacteria	Firmicutes	Clostridia	Clostridiales	Lachnospiraceae	Lachnoclostridium
					ASV_16S_622				ASV16_395	Bacteria	Bacteroidetes	Bacteroidia	Bacteroidales	Prevotellaceae	Prevotella_7
					ASV_16S_623				ASV16_397	Bacteria	Proteobacteria	Gammaproteobacteria	Pseudomonadales	Moraxellaceae	Acinetobacter
					ASV_16S_624				ASV16_398	Bacteria	Firmicutes	Bacilli	Lactobacillales	Lactobacillaceae	Lactobacillus
					ASV_16S_625				ASV16_399	Bacteria	Actinobacteria	Actinobacteria	Micrococcales	Sanguibacteraceae	Sanguibacter
					ASV_16S_626				ASV16_4	Bacteria	Firmicutes	Bacilli	Lactobacillales	Lactobacillaceae	Pediococcus
					ASV_16S_627				ASV16_40	Bacteria	Cyanobacteria	Oxyphotobacteria	Nostocales	Chroococcidiopsaceae	NA
					ASV_16S_629				ASV16_400	Bacteria	Proteobacteria	Alphaproteobacteria	Rhizobiales	Beijerinckiaceae	Methylobacterium
					ASV_16S_63				ASV16_401	Bacteria	Proteobacteria	Alphaproteobacteria	Rickettsiales	Mitochondria	NA
					ASV_16S_630				ASV16_402	Bacteria	Actinobacteria	Actinobacteria	Corynebacteriales	Corynebacteriaceae	Corynebacterium
					ASV_16S_631				ASV16_403	Bacteria	Proteobacteria	Alphaproteobacteria	Sphingomonadales	Sphingomonadaceae	Rhizorhapis
					ASV_16S_632				ASV16_404	Bacteria	Firmicutes	Bacilli	Lactobacillales	Streptococcaceae	Streptococcus
					ASV_16S_633				ASV16_405	Bacteria	Firmicutes	Erysipelotrichia	Erysipelotrichales	Erysipelotrichaceae	Turicibacter
					ASV_16S_634				ASV16_406	Bacteria	Proteobacteria	Alphaproteobacteria	Sphingomonadales	Sphingomonadaceae	NA
					ASV_16S_635				ASV16_407	Bacteria	Actinobacteria	Actinobacteria	Corynebacteriales	Corynebacteriaceae	Corynebacterium_1
					ASV_16S_636				ASV16_408	Bacteria	Proteobacteria	Gammaproteobacteria	Enterobacteriales	Enterobacteriaceae	Dickeya
					ASV_16S_637				ASV16_409	Bacteria	Proteobacteria	Gammaproteobacteria	Betaproteobacteriales	Burkholderiaceae	Acidovorax
					ASV_16S_64				ASV16_41	Bacteria	Firmicutes	Clostridia	Clostridiales	Family_XI	Finegoldia
					ASV_16S_641				ASV16_410	Bacteria	Proteobacteria	Gammaproteobacteria	Betaproteobacteriales	Burkholderiaceae	Sutterella
					ASV_16S_642				ASV16_411	Bacteria	Fusobacteria	Fusobacteriia	Fusobacteriales	Leptotrichiaceae	Leptotrichia
					ASV_16S_643				ASV16_412	Bacteria	Proteobacteria	Alphaproteobacteria	Rhizobiales	Rhizobiaceae	Neorhizobium
					ASV_16S_644				ASV16_413	Bacteria	Proteobacteria	Alphaproteobacteria	Rhizobiales	Rhizobiaceae	NA
					ASV_16S_645				ASV16_414	Bacteria	Proteobacteria	NA	NA	NA	NA
					ASV_16S_647				ASV16_415	Bacteria	Actinobacteria	Actinobacteria	Micrococcales	Dermacoccaceae	Dermacoccus
					ASV_16S_65				ASV16_416	Bacteria	Cyanobacteria	Oxyphotobacteria	Chloroplast	NA	NA
					ASV_16S_650				ASV16_418	Bacteria	Proteobacteria	Gammaproteobacteria	Pasteurellales	Pasteurellaceae	Mannheimia
					ASV_16S_651				ASV16_419	Bacteria	Fusobacteria	Fusobacteriia	Fusobacteriales	Leptotrichiaceae	Leptotrichia
					ASV_16S_652				ASV16_42	Bacteria	Proteobacteria	Alphaproteobacteria	Rhodobacterales	Rhodobacteraceae	Paracoccus
					ASV_16S_653				ASV16_420	Bacteria	Firmicutes	Clostridia	Clostridiales	Ruminococcaceae	NA
					ASV_16S_654				ASV16_421	Bacteria	Firmicutes	Bacilli	Bacillales	Staphylococcaceae	Staphylococcus
					ASV_16S_655				ASV16_423	Bacteria	Bacteroidetes	Bacteroidia	Bacteroidales	Prevotellaceae	Prevotella_7
					ASV_16S_656				ASV16_424	Bacteria	Firmicutes	Bacilli	Lactobacillales	Enterococcaceae	Vagococcus
					ASV_16S_657				ASV16_425	Bacteria	Firmicutes	Bacilli	Lactobacillales	Lactobacillaceae	Lactobacillus
					ASV_16S_66				ASV16_426	Bacteria	Firmicutes	Bacilli	Bacillales	Staphylococcaceae	Staphylococcus
					ASV_16S_661				ASV16_427	Bacteria	Cyanobacteria	Oxyphotobacteria	Chloroplast	NA	NA
					ASV_16S_662				ASV16_429	Bacteria	Proteobacteria	Alphaproteobacteria	Rhizobiales	Rhizobiaceae	Brucella
					ASV_16S_663				ASV16_43	Bacteria	Proteobacteria	Gammaproteobacteria	Pasteurellales	Pasteurellaceae	Haemophilus
					ASV_16S_664				ASV16_430	Bacteria	Fusobacteria	Fusobacteriia	Fusobacteriales	Fusobacteriaceae	Fusobacterium
					ASV_16S_665				ASV16_431	Bacteria	Actinobacteria	Actinobacteria	Corynebacteriales	Nocardiaceae	Rhodococcus
					ASV_16S_666				ASV16_435	Bacteria	Firmicutes	Bacilli	Lactobacillales	Lactobacillaceae	Lactobacillus
					ASV_16S_667				ASV16_436	Bacteria	Bacteroidetes	Bacteroidia	Sphingobacteriales	Sphingobacteriaceae	Solitalea
					ASV_16S_668				ASV16_437	Bacteria	Proteobacteria	Alphaproteobacteria	Rhodobacterales	Rhodobacteraceae	Paracoccus
					ASV_16S_669				ASV16_438	Bacteria	Bacteroidetes	Bacteroidia	Cytophagales	Spirosomaceae	Dyadobacter
					ASV_16S_67				ASV16_439	Bacteria	Firmicutes	Bacilli	Lactobacillales	Streptococcaceae	Streptococcus
					ASV_16S_670				ASV16_44	Bacteria	Proteobacteria	Gammaproteobacteria	Pseudomonadales	Moraxellaceae	Acinetobacter
					ASV_16S_671				ASV16_440	Bacteria	Firmicutes	Clostridia	Clostridiales	Family_XI	Anaerococcus
					ASV_16S_672				ASV16_441	Bacteria	Firmicutes	Bacilli	Lactobacillales	Streptococcaceae	Streptococcus
					ASV_16S_673				ASV16_442	Bacteria	Bacteroidetes	Bacteroidia	Bacteroidales	Paludibacteraceae	F0058
					ASV_16S_674				ASV16_443	Bacteria	Epsilonbacteraeota	Campylobacteria	Campylobacterales	Campylobacteraceae	Campylobacter
					ASV_16S_676				ASV16_444	Bacteria	Firmicutes	Bacilli	Lactobacillales	Aerococcaceae	Eremococcus
					ASV_16S_677				ASV16_445	Bacteria	Firmicutes	Bacilli	Lactobacillales	Lactobacillaceae	Lactobacillus
					ASV_16S_678				ASV16_446	Bacteria	Proteobacteria	Alphaproteobacteria	Rhizobiales	Beijerinckiaceae	Methylobacterium
					ASV_16S_679				ASV16_447	Bacteria	Actinobacteria	Actinobacteria	Bifidobacteriales	Bifidobacteriaceae	Bifidobacterium
					ASV_16S_68				ASV16_448	Bacteria	Proteobacteria	Alphaproteobacteria	Rickettsiales	Mitochondria	NA
					ASV_16S_683				ASV16_449	Bacteria	Firmicutes	Clostridia	Clostridiales	Lachnospiraceae	Stomatobaculum
					ASV_16S_684				ASV16_45	Bacteria	Firmicutes	Bacilli	Bacillales	Bacillaceae	Anoxybacillus
					ASV_16S_685				ASV16_450	Bacteria	Firmicutes	Clostridia	Clostridiales	Family_XI	Anaerococcus
					ASV_16S_686				ASV16_451	Bacteria	Actinobacteria	Actinobacteria	Micrococcales	Micrococcaceae	Kocuria
					ASV_16S_687				ASV16_452	Bacteria	Firmicutes	Clostridia	Clostridiales	Peptostreptococcaceae	Romboutsia
					ASV_16S_688				ASV16_453	Bacteria	Firmicutes	Erysipelotrichia	Erysipelotrichales	Erysipelotrichaceae	Holdemanella
					ASV_16S_690				ASV16_454	Bacteria	Firmicutes	Clostridia	Clostridiales	Ruminococcaceae	Ruminococcaceae_UCG-002
					ASV_16S_691				ASV16_455	Bacteria	Firmicutes	Clostridia	Clostridiales	Family_XI	Anaerococcus
					ASV_16S_692				ASV16_456	Bacteria	Firmicutes	Bacilli	Bacillales	Staphylococcaceae	Staphylococcus
					ASV_16S_693				ASV16_457	Bacteria	Proteobacteria	Alphaproteobacteria	Rickettsiales	Mitochondria	NA
					ASV_16S_694				ASV16_458	Bacteria	Proteobacteria	Alphaproteobacteria	Rhodobacterales	Rhodobacteraceae	Haematobacter
					ASV_16S_695				ASV16_459	Bacteria	Gemmatimonadetes	Gemmatimonadetes	Gemmatimonadales	Gemmatimonadaceae	Gemmatimonas
					ASV_16S_696				ASV16_46	Bacteria	Cyanobacteria	Oxyphotobacteria	Chloroplast	NA	NA
					ASV_16S_697				ASV16_460	Bacteria	Firmicutes	Negativicutes	Selenomonadales	Veillonellaceae	Selenomonas_3
					ASV_16S_700				ASV16_461	Bacteria	Firmicutes	Clostridia	Clostridiales	Ruminococcaceae	Ruminiclostridium_6
					ASV_16S_701				ASV16_463	Bacteria	Firmicutes	Clostridia	Clostridiales	Clostridiaceae_1	Clostridium_sensu_stricto_1
					ASV_16S_702				ASV16_464	Bacteria	Bacteroidetes	Bacteroidia	Bacteroidales	Porphyromonadaceae	Porphyromonas
					ASV_16S_703				ASV16_465	Bacteria	Firmicutes	Clostridia	Clostridiales	Family_XI	Peptoniphilus
					ASV_16S_704				ASV16_466	Bacteria	Proteobacteria	Alphaproteobacteria	Sphingomonadales	Sphingomonadaceae	Sphingomonas
					ASV_16S_705				ASV16_467	Bacteria	Cyanobacteria	Oxyphotobacteria	Nostocales	Chroococcidiopsaceae	Aliterella_CENA595
					ASV_16S_706				ASV16_468	Bacteria	Bacteroidetes	Bacteroidia	Cytophagales	Hymenobacteraceae	Hymenobacter
					ASV_16S_707				ASV16_469	Bacteria	Bacteroidetes	Bacteroidia	Chitinophagales	Chitinophagaceae	NA
					ASV_16S_709				ASV16_47	Bacteria	Firmicutes	Bacilli	Bacillales	Staphylococcaceae	Staphylococcus
					ASV_16S_710				ASV16_470	Bacteria	Proteobacteria	Gammaproteobacteria	Pasteurellales	Pasteurellaceae	Rodentibacter
					ASV_16S_711				ASV16_471	Bacteria	Actinobacteria	Actinobacteria	Corynebacteriales	Corynebacteriaceae	Corynebacterium_1
					ASV_16S_712				ASV16_472	Bacteria	Proteobacteria	Gammaproteobacteria	Pseudomonadales	Moraxellaceae	Alkanindiges
					ASV_16S_713				ASV16_473	Bacteria	Proteobacteria	Gammaproteobacteria	Betaproteobacteriales	Burkholderiaceae	Achromobacter
					ASV_16S_714				ASV16_474	Bacteria	Actinobacteria	Actinobacteria	Micrococcales	Micrococcaceae	Kocuria
					ASV_16S_715				ASV16_475	Bacteria	Actinobacteria	Actinobacteria	Micrococcales	Dermabacteraceae	Dermabacter
					ASV_16S_719				ASV16_476	Bacteria	Bacteroidetes	Bacteroidia	Bacteroidales	Prevotellaceae	Alloprevotella
					ASV_16S_720				ASV16_477	Bacteria	Proteobacteria	Alphaproteobacteria	Sphingomonadales	Sphingomonadaceae	Novosphingobium
					ASV_16S_721				ASV16_478	Bacteria	Firmicutes	Clostridia	Clostridiales	Family_XI	Parvimonas
					ASV_16S_722				ASV16_48	Bacteria	Actinobacteria	Actinobacteria	Corynebacteriales	Corynebacteriaceae	Corynebacterium_1
					ASV_16S_723				ASV16_480	Bacteria	Proteobacteria	Gammaproteobacteria	Pseudomonadales	Moraxellaceae	Moraxella
					ASV_16S_724				ASV16_481	Bacteria	Proteobacteria	Alphaproteobacteria	Acetobacterales	Acetobacteraceae	Acidiphilium
					ASV_16S_725				ASV16_482	Bacteria	Bacteroidetes	Bacteroidia	Bacteroidales	Porphyromonadaceae	Porphyromonas
					ASV_16S_726				ASV16_483	Bacteria	Proteobacteria	Gammaproteobacteria	Pseudomonadales	Pseudomonadaceae	Pseudomonas
					ASV_16S_727				ASV16_484	Bacteria	Proteobacteria	Alphaproteobacteria	Rhodobacterales	Rhodobacteraceae	Rubellimicrobium
					ASV_16S_728				ASV16_485	Bacteria	Proteobacteria	Alphaproteobacteria	Rickettsiales	Mitochondria	NA
					ASV_16S_729				ASV16_486	Bacteria	Proteobacteria	Gammaproteobacteria	Diplorickettsiales	Diplorickettsiaceae	Rickettsiella
					ASV_16S_730				ASV16_488	Bacteria	Proteobacteria	Alphaproteobacteria	Rickettsiales	Mitochondria	NA
					ASV_16S_731				ASV16_489	Bacteria	Proteobacteria	Gammaproteobacteria	Pasteurellales	Pasteurellaceae	Aggregatibacter
					ASV_16S_732				ASV16_49	Bacteria	Firmicutes	Bacilli	Lactobacillales	Lactobacillaceae	Lactobacillus
					ASV_16S_733				ASV16_490	Bacteria	Proteobacteria	Alphaproteobacteria	Rickettsiales	Mitochondria	NA
					ASV_16S_736				ASV16_491	Bacteria	Actinobacteria	Actinobacteria	Micrococcales	Dermabacteraceae	Helcobacillus
					ASV_16S_738				ASV16_493	Bacteria	Bacteroidetes	Bacteroidia	Flavobacteriales	Weeksellaceae	Chryseobacterium
					ASV_16S_739				ASV16_494	Bacteria	Actinobacteria	Actinobacteria	Actinomycetales	Actinomycetaceae	Actinomyces
					ASV_16S_74				ASV16_495	Bacteria	Actinobacteria	Actinobacteria	Micrococcales	Micrococcaceae	Rothia
					ASV_16S_740				ASV16_496	Bacteria	Deinococcus-Thermus	Deinococci	Deinococcales	Deinococcaceae	Deinococcus
					ASV_16S_741				ASV16_497	Bacteria	Proteobacteria	Alphaproteobacteria	Rhodobacterales	Rhodobacteraceae	Rubellimicrobium
					ASV_16S_742				ASV16_498	Bacteria	Firmicutes	Clostridia	Clostridiales	Family_XI	Anaerococcus
					ASV_16S_743				ASV16_499	Bacteria	Proteobacteria	Alphaproteobacteria	Rickettsiales	Mitochondria	NA
					ASV_16S_745				ASV16_5	Bacteria	Firmicutes	Bacilli	Lactobacillales	Lactobacillaceae	Lactobacillus
					ASV_16S_746				ASV16_50	Bacteria	Proteobacteria	Alphaproteobacteria	Acetobacterales	Acetobacteraceae	Gluconobacter
					ASV_16S_748				ASV16_501	Bacteria	Proteobacteria	Gammaproteobacteria	Pseudomonadales	Pseudomonadaceae	Pseudomonas
					ASV_16S_750				ASV16_502	Bacteria	Firmicutes	Clostridia	Clostridiales	Ruminococcaceae	Faecalibacterium
					ASV_16S_751				ASV16_503	Bacteria	Actinobacteria	Actinobacteria	Micrococcales	Micrococcaceae	Kocuria
					ASV_16S_752				ASV16_504	Bacteria	Firmicutes	Clostridia	Clostridiales	Ruminococcaceae	Ruminiclostridium_5
					ASV_16S_753				ASV16_505	Bacteria	Actinobacteria	Actinobacteria	Corynebacteriales	Corynebacteriaceae	Corynebacterium_1
					ASV_16S_755				ASV16_506	Bacteria	Proteobacteria	Alphaproteobacteria	Rickettsiales	Mitochondria	NA
					ASV_16S_757				ASV16_507	Bacteria	Actinobacteria	Actinobacteria	Corynebacteriales	Corynebacteriaceae	Corynebacterium_1
					ASV_16S_759				ASV16_509	Bacteria	Proteobacteria	Alphaproteobacteria	Sphingomonadales	Sphingomonadaceae	Sphingobium
					ASV_16S_76				ASV16_51	Bacteria	Proteobacteria	Gammaproteobacteria	Pseudomonadales	Pseudomonadaceae	Pseudomonas
					ASV_16S_761				ASV16_510	Bacteria	Actinobacteria	Actinobacteria	Micrococcales	Micrococcaceae	Rothia
					ASV_16S_762				ASV16_511	Bacteria	Proteobacteria	Alphaproteobacteria	Rhodobacterales	Rhodobacteraceae	Paracoccus
					ASV_16S_764				ASV16_512	Bacteria	Actinobacteria	Actinobacteria	Micromonosporales	Micromonosporaceae	Actinoplanes
					ASV_16S_765				ASV16_513	Bacteria	Epsilonbacteraeota	Campylobacteria	Campylobacterales	Campylobacteraceae	Campylobacter
					ASV_16S_766				ASV16_514	Bacteria	Bacteroidetes	Bacteroidia	Cytophagales	Spirosomaceae	Dyadobacter
					ASV_16S_768				ASV16_515	Bacteria	Actinobacteria	Actinobacteria	Corynebacteriales	Corynebacteriaceae	Corynebacterium_1
					ASV_16S_769				ASV16_516	Bacteria	Bacteroidetes	Bacteroidia	Bacteroidales	Prevotellaceae	Prevotella_9
					ASV_16S_77				ASV16_517	Bacteria	Actinobacteria	Actinobacteria	Pseudonocardiales	Pseudonocardiaceae	NA
					ASV_16S_770				ASV16_518	Bacteria	Proteobacteria	Alphaproteobacteria	Rhizobiales	Xanthobacteraceae	Xanthobacter
					ASV_16S_771				ASV16_52	Bacteria	Proteobacteria	Alphaproteobacteria	Rickettsiales	Mitochondria	NA
					ASV_16S_772				ASV16_521	Bacteria	Proteobacteria	Gammaproteobacteria	Betaproteobacteriales	Burkholderiaceae	Xylophilus
					ASV_16S_773				ASV16_522	Bacteria	Proteobacteria	Alphaproteobacteria	Rhodobacterales	Rhodobacteraceae	Paracoccus
					ASV_16S_779				ASV16_523	Bacteria	Firmicutes	Clostridia	Clostridiales	Lachnospiraceae	NA
					ASV_16S_780				ASV16_524	Bacteria	Bacteroidetes	Bacteroidia	Bacteroidales	Prevotellaceae	Prevotella_9
					ASV_16S_781				ASV16_525	Bacteria	Proteobacteria	Gammaproteobacteria	Pseudomonadales	Moraxellaceae	Acinetobacter
					ASV_16S_782				ASV16_526	Bacteria	Cyanobacteria	Oxyphotobacteria	Chloroplast	NA	NA
					ASV_16S_783				ASV16_528	Bacteria	Actinobacteria	Actinobacteria	Micrococcales	Microbacteriaceae	Frigoribacterium
					ASV_16S_784				ASV16_529	Bacteria	Firmicutes	Clostridia	Clostridiales	Family_XI	Peptoniphilus
					ASV_16S_785				ASV16_53	Bacteria	Proteobacteria	Gammaproteobacteria	Xanthomonadales	Xanthomonadaceae	Pseudoxanthomonas
					ASV_16S_786				ASV16_530	Bacteria	Bacteroidetes	Bacteroidia	Bacteroidales	Prevotellaceae	Prevotella
					ASV_16S_787				ASV16_531	Bacteria	Actinobacteria	Coriobacteriia	Coriobacteriales	Atopobiaceae	Atopobium
					ASV_16S_788				ASV16_532	Bacteria	Firmicutes	Bacilli	Bacillales	Paenibacillaceae	Paenibacillus
					ASV_16S_789				ASV16_533	Bacteria	Bacteroidetes	Bacteroidia	Flavobacteriales	Weeksellaceae	Chryseobacterium
					ASV_16S_790				ASV16_534	Eukaryota	Basidiomycota	Malasseziomycetes	Malasseziales	Malasseziaceae	Malassezia
					ASV_16S_791				ASV16_535	Bacteria	Bacteroidetes	Bacteroidia	Flavobacteriales	Weeksellaceae	Empedobacter
					ASV_16S_792				ASV16_536	Bacteria	Proteobacteria	Gammaproteobacteria	Betaproteobacteriales	Burkholderiaceae	Massilia
					ASV_16S_794				ASV16_537	Bacteria	Firmicutes	Negativicutes	Selenomonadales	Veillonellaceae	NA
					ASV_16S_795				ASV16_538	Bacteria	Firmicutes	Bacilli	Bacillales	Family_X	Thermicanus
					ASV_16S_797				ASV16_539	Bacteria	Fusobacteria	Fusobacteriia	Fusobacteriales	Leptotrichiaceae	Leptotrichia
					ASV_16S_800				ASV16_54	Bacteria	Actinobacteria	Actinobacteria	Corynebacteriales	Corynebacteriaceae	Corynebacterium_1
					ASV_16S_801				ASV16_540	Bacteria	Actinobacteria	Actinobacteria	Propionibacteriales	Propionibacteriaceae	Cutibacterium
					ASV_16S_802				ASV16_541	Bacteria	Proteobacteria	Alphaproteobacteria	Rhizobiales	Xanthobacteraceae	Ancylobacter
					ASV_16S_803				ASV16_542	Bacteria	Firmicutes	Clostridia	Clostridiales	Ruminococcaceae	Faecalibacterium
					ASV_16S_804				ASV16_543	Bacteria	Acidobacteria	Blastocatellia_(Subgroup_4)	Pyrinomonadales	Pyrinomonadaceae	RB41
					ASV_16S_805				ASV16_544	Bacteria	Proteobacteria	Gammaproteobacteria	Betaproteobacteriales	Rhodocyclaceae	Azospira
					ASV_16S_806				ASV16_545	Bacteria	Actinobacteria	Actinobacteria	Micrococcales	Micrococcaceae	Rothia
					ASV_16S_807				ASV16_546	Bacteria	Firmicutes	Clostridia	Clostridiales	Lachnospiraceae	Lachnospiraceae_NK4A136_group
					ASV_16S_808				ASV16_548	Bacteria	Bacteroidetes	Bacteroidia	Bacteroidales	Tannerellaceae	Parabacteroides
					ASV_16S_81				ASV16_549	Bacteria	Fusobacteria	Fusobacteriia	Fusobacteriales	Leptotrichiaceae	Leptotrichia
					ASV_16S_810				ASV16_55	Bacteria	Firmicutes	Bacilli	Lactobacillales	Streptococcaceae	Lactococcus
					ASV_16S_811				ASV16_550	Bacteria	Bacteroidetes	Bacteroidia	Bacteroidales	Rikenellaceae	Alistipes
					ASV_16S_813				ASV16_551	Bacteria	Firmicutes	Negativicutes	Selenomonadales	Veillonellaceae	Sporomusa
					ASV_16S_815				ASV16_552	Bacteria	Firmicutes	Clostridia	Clostridiales	Ruminococcaceae	Ruminococcaceae_NK4A214_group
					ASV_16S_816				ASV16_553	Bacteria	Proteobacteria	Gammaproteobacteria	Pseudomonadales	Moraxellaceae	Psychrobacter
					ASV_16S_818				ASV16_554	Bacteria	Proteobacteria	Gammaproteobacteria	Enterobacteriales	Enterobacteriaceae	Morganella
					ASV_16S_819				ASV16_555	Bacteria	Proteobacteria	Alphaproteobacteria	Rhizobiales	Rhizobiaceae	Pseudochrobactrum
					ASV_16S_820				ASV16_556	Bacteria	Firmicutes	Clostridia	Clostridiales	Lachnospiraceae	NA
					ASV_16S_821				ASV16_557	Bacteria	Proteobacteria	Gammaproteobacteria	Betaproteobacteriales	Burkholderiaceae	NA
					ASV_16S_822				ASV16_558	Bacteria	Proteobacteria	Gammaproteobacteria	Betaproteobacteriales	Burkholderiaceae	Lautropia
					ASV_16S_825				ASV16_559	Bacteria	Actinobacteria	Actinobacteria	Corynebacteriales	Corynebacteriaceae	Corynebacterium_1
					ASV_16S_826				ASV16_56	Bacteria	Actinobacteria	Actinobacteria	Micrococcales	Microbacteriaceae	Curtobacterium
					ASV_16S_827				ASV16_560	Bacteria	Firmicutes	Negativicutes	Selenomonadales	Veillonellaceae	Veillonella
					ASV_16S_828				ASV16_561	Bacteria	Cyanobacteria	Oxyphotobacteria	Chloroplast	NA	NA
					ASV_16S_829				ASV16_562	Bacteria	Actinobacteria	Actinobacteria	Micrococcales	Microbacteriaceae	Rathayibacter
					ASV_16S_830				ASV16_564	Bacteria	Proteobacteria	Alphaproteobacteria	Rickettsiales	Mitochondria	NA
					ASV_16S_831				ASV16_565	Bacteria	Patescibacteria	Saccharimonadia	Saccharimonadales	Saccharimonadaceae	NA
					ASV_16S_832				ASV16_566	Bacteria	Fusobacteria	Fusobacteriia	Fusobacteriales	Leptotrichiaceae	Leptotrichia
					ASV_16S_833				ASV16_567	Bacteria	Cyanobacteria	Oxyphotobacteria	Chloroplast	NA	NA
					ASV_16S_834				ASV16_568	Bacteria	Firmicutes	Clostridia	Clostridiales	Family_XI	Finegoldia
					ASV_16S_835				ASV16_569	Bacteria	Proteobacteria	Alphaproteobacteria	Rhizobiales	Beijerinckiaceae	Methylobacterium
					ASV_16S_836				ASV16_57	Bacteria	Firmicutes	Bacilli	Lactobacillales	Streptococcaceae	Streptococcus
					ASV_16S_84				ASV16_570	Bacteria	Firmicutes	Negativicutes	Selenomonadales	Veillonellaceae	Selenomonas_3
					ASV_16S_841				ASV16_571	Bacteria	Proteobacteria	Alphaproteobacteria	Rhizobiales	Xanthobacteraceae	NA
					ASV_16S_842				ASV16_572	Bacteria	Proteobacteria	Gammaproteobacteria	Betaproteobacteriales	Neisseriaceae	Kingella
					ASV_16S_843				ASV16_573	Bacteria	Proteobacteria	Alphaproteobacteria	Acetobacterales	Acetobacteraceae	NA
					ASV_16S_844				ASV16_574	Bacteria	Proteobacteria	Alphaproteobacteria	Rickettsiales	Mitochondria	NA
					ASV_16S_845				ASV16_575	Bacteria	Proteobacteria	Alphaproteobacteria	Rickettsiales	Mitochondria	NA
					ASV_16S_846				ASV16_576	Bacteria	Proteobacteria	Gammaproteobacteria	Betaproteobacteriales	Neisseriaceae	Neisseria
					ASV_16S_847				ASV16_577	Bacteria	Firmicutes	Clostridia	Clostridiales	Lachnospiraceae	Lachnoanaerobaculum
					ASV_16S_848				ASV16_578	Bacteria	Firmicutes	Bacilli	Lactobacillales	Aerococcaceae	Aerococcus
					ASV_16S_849				ASV16_579	Bacteria	Actinobacteria	Actinobacteria	Corynebacteriales	Corynebacteriaceae	Corynebacterium_1
					ASV_16S_85				ASV16_58	Bacteria	Proteobacteria	Alphaproteobacteria	Rickettsiales	Mitochondria	NA
					ASV_16S_850				ASV16_580	Bacteria	Actinobacteria	Actinobacteria	Corynebacteriales	Corynebacteriaceae	Corynebacterium_1
					ASV_16S_851				ASV16_581	Bacteria	Deinococcus-Thermus	Deinococci	Deinococcales	Deinococcaceae	Deinococcus
					ASV_16S_852				ASV16_582	Bacteria	Firmicutes	Bacilli	Lactobacillales	Lactobacillaceae	Lactobacillus
					ASV_16S_853				ASV16_583	Bacteria	Proteobacteria	Alphaproteobacteria	Rhizobiales	Rhizobiaceae	Neorhizobium
					ASV_16S_854				ASV16_585	Bacteria	Proteobacteria	Alphaproteobacteria	Rickettsiales	Mitochondria	NA
					ASV_16S_855				ASV16_586	Bacteria	Actinobacteria	Actinobacteria	Micromonosporales	Micromonosporaceae	Phytohabitans
					ASV_16S_856				ASV16_587	Bacteria	Epsilonbacteraeota	Campylobacteria	Campylobacterales	Campylobacteraceae	Campylobacter
					ASV_16S_857				ASV16_588	Bacteria	Acidobacteria	Blastocatellia_(Subgroup_4)	Blastocatellales	Blastocatellaceae	Blastocatella
					ASV_16S_858				ASV16_589	Bacteria	Proteobacteria	Alphaproteobacteria	Rhizobiales	Rhizobiaceae	NA
					ASV_16S_859				ASV16_59	Bacteria	Firmicutes	Bacilli	Lactobacillales	Streptococcaceae	Streptococcus
					ASV_16S_86				ASV16_590	Bacteria	Firmicutes	Clostridia	Clostridiales	Family_XI	Anaerococcus
					ASV_16S_860				ASV16_591	Bacteria	Proteobacteria	Gammaproteobacteria	Pseudomonadales	Pseudomonadaceae	Pseudomonas
					ASV_16S_861				ASV16_592	Bacteria	Proteobacteria	Alphaproteobacteria	Azospirillales	Azospirillaceae	Skermanella
					ASV_16S_862				ASV16_594	Bacteria	Patescibacteria	Saccharimonadia	Saccharimonadales	Saccharimonadaceae	NA
					ASV_16S_863				ASV16_595	Bacteria	Firmicutes	Clostridia	Clostridiales	Ruminococcaceae	Faecalibacterium
					ASV_16S_864				ASV16_596	Bacteria	Fusobacteria	Fusobacteriia	Fusobacteriales	Leptotrichiaceae	Leptotrichia
					ASV_16S_865				ASV16_598	Bacteria	Actinobacteria	Coriobacteriia	Coriobacteriales	Atopobiaceae	Atopobium
					ASV_16S_866				ASV16_599	Bacteria	Proteobacteria	Alphaproteobacteria	Rickettsiales	Mitochondria	NA
					ASV_16S_867				ASV16_6	Bacteria	Firmicutes	Bacilli	Lactobacillales	Lactobacillaceae	Lactobacillus
					ASV_16S_868				ASV16_60	Bacteria	Actinobacteria	Actinobacteria	Micrococcales	Micrococcaceae	Micrococcus
					ASV_16S_869				ASV16_600	Bacteria	Proteobacteria	Alphaproteobacteria	Sphingomonadales	Sphingomonadaceae	Sphingomonas
					ASV_16S_870				ASV16_601	Bacteria	Cyanobacteria	Oxyphotobacteria	Chloroplast	NA	NA
					ASV_16S_871				ASV16_602	Bacteria	Firmicutes	Bacilli	Lactobacillales	Lactobacillaceae	Lactobacillus
					ASV_16S_872				ASV16_603	Bacteria	Firmicutes	Bacilli	Bacillales	Bacillaceae	Anoxybacillus
					ASV_16S_873				ASV16_604	Bacteria	Firmicutes	Clostridia	Clostridiales	Ruminococcaceae	Subdoligranulum
					ASV_16S_88				ASV16_605	Bacteria	Proteobacteria	Alphaproteobacteria	Sphingomonadales	Sphingomonadaceae	Sphingomonas
					ASV_16S_880				ASV16_606	Bacteria	Proteobacteria	Gammaproteobacteria	Betaproteobacteriales	Neisseriaceae	Eikenella
					ASV_16S_881				ASV16_607	Bacteria	Proteobacteria	Alphaproteobacteria	Rhizobiales	Devosiaceae	Devosia
					ASV_16S_882				ASV16_608	Bacteria	Proteobacteria	Gammaproteobacteria	Betaproteobacteriales	Burkholderiaceae	Pelomonas
					ASV_16S_884				ASV16_609	Bacteria	Bacteroidetes	Bacteroidia	Bacteroidales	Tannerellaceae	Parabacteroides
					ASV_16S_885				ASV16_61	Bacteria	Proteobacteria	Alphaproteobacteria	Sphingomonadales	Sphingomonadaceae	Sphingomonas
					ASV_16S_886				ASV16_611	Bacteria	Actinobacteria	Actinobacteria	Actinomycetales	Actinomycetaceae	Arcanobacterium
					ASV_16S_888				ASV16_612	Bacteria	Actinobacteria	Actinobacteria	Corynebacteriales	Corynebacteriaceae	Corynebacterium_1
					ASV_16S_889				ASV16_613	Bacteria	Firmicutes	Clostridia	Clostridiales	Lachnospiraceae	Stomatobaculum
					ASV_16S_890				ASV16_614	Bacteria	Actinobacteria	Actinobacteria	Micrococcales	Dermabacteraceae	Dermabacter
					ASV_16S_891				ASV16_615	Bacteria	Proteobacteria	Gammaproteobacteria	Cardiobacteriales	Cardiobacteriaceae	Cardiobacterium
					ASV_16S_894				ASV16_616	Bacteria	Deinococcus-Thermus	Deinococci	Deinococcales	Deinococcaceae	Deinococcus
					ASV_16S_895				ASV16_617	Bacteria	Actinobacteria	Actinobacteria	Corynebacteriales	Corynebacteriaceae	Corynebacterium_1
					ASV_16S_896				ASV16_618	Bacteria	Proteobacteria	Alphaproteobacteria	Sphingomonadales	Sphingomonadaceae	Sphingomonas
					ASV_16S_897				ASV16_619	Bacteria	Bacteroidetes	Bacteroidia	Bacteroidales	Bacteroidaceae	Bacteroides
					ASV_16S_898				ASV16_62	Bacteria	Proteobacteria	Gammaproteobacteria	Vibrionales	Vibrionaceae	Photobacterium
					ASV_16S_899				ASV16_620	Bacteria	Proteobacteria	Gammaproteobacteria	Pseudomonadales	Pseudomonadaceae	Pseudomonas
					ASV_16S_900				ASV16_621	Bacteria	Firmicutes	Negativicutes	Selenomonadales	Veillonellaceae	Dialister
					ASV_16S_901				ASV16_622	Bacteria	Firmicutes	Bacilli	Lactobacillales	Streptococcaceae	Streptococcus
					ASV_16S_902				ASV16_623	Bacteria	Actinobacteria	Actinobacteria	Micrococcales	Micrococcaceae	Rothia
					ASV_16S_903				ASV16_624	Bacteria	Proteobacteria	Gammaproteobacteria	Cellvibrionales	Cellvibrionaceae	Aestuariicella
					ASV_16S_904				ASV16_625	Bacteria	Proteobacteria	Gammaproteobacteria	Pseudomonadales	Moraxellaceae	Acinetobacter
					ASV_16S_905				ASV16_626	Bacteria	Proteobacteria	Gammaproteobacteria	Pseudomonadales	Moraxellaceae	Moraxella
					ASV_16S_908				ASV16_627	Bacteria	Proteobacteria	Alphaproteobacteria	Rhizobiales	Rhizobiaceae	Allorhizobium-Neorhizobium-Pararhizobium-Rhizobium
					ASV_16S_912				ASV16_628	Bacteria	NA	NA	NA	NA	NA
					ASV_16S_913				ASV16_629	Bacteria	Firmicutes	Clostridia	Clostridiales	Lachnospiraceae	Lachnospiraceae_ND3007_group
					ASV_16S_914				ASV16_63	Bacteria	Proteobacteria	Alphaproteobacteria	Caulobacterales	Caulobacteraceae	NA
					ASV_16S_915				ASV16_630	Bacteria	Bacteroidetes	Bacteroidia	Cytophagales	Hymenobacteraceae	Hymenobacter
					ASV_16S_916				ASV16_631	Bacteria	Firmicutes	Clostridia	Clostridiales	Ruminococcaceae	Fastidiosipila
					ASV_16S_917				ASV16_632	Bacteria	Actinobacteria	Actinobacteria	Actinomycetales	Actinomycetaceae	Mobiluncus
					ASV_16S_918				ASV16_633	Bacteria	Firmicutes	Bacilli	Lactobacillales	Streptococcaceae	Streptococcus
					ASV_16S_919				ASV16_634	Bacteria	Cyanobacteria	Oxyphotobacteria	Nostocales	Coleofasciculaceae	Wilmottia_Ant-Ph58
					ASV_16S_92				ASV16_635	Bacteria	Firmicutes	Bacilli	Bacillales	Staphylococcaceae	Staphylococcus
					ASV_16S_920				ASV16_636	Bacteria	Bacteroidetes	Bacteroidia	Bacteroidales	Prevotellaceae	Prevotella
					ASV_16S_922				ASV16_637	Bacteria	Bacteroidetes	Bacteroidia	Bacteroidales	Prevotellaceae	Prevotella_7
					ASV_16S_923				ASV16_64	Bacteria	Proteobacteria	Gammaproteobacteria	Pseudomonadales	Moraxellaceae	Acinetobacter
					ASV_16S_924				ASV16_641	Bacteria	Actinobacteria	Actinobacteria	Corynebacteriales	Corynebacteriaceae	Corynebacterium
					ASV_16S_929				ASV16_642	Bacteria	Fusobacteria	Fusobacteriia	Fusobacteriales	Fusobacteriaceae	Fusobacterium
					ASV_16S_930				ASV16_643	Bacteria	Firmicutes	Negativicutes	Selenomonadales	Veillonellaceae	Veillonella
					ASV_16S_931				ASV16_644	Bacteria	Firmicutes	Negativicutes	Selenomonadales	Veillonellaceae	Selenomonas
					ASV_16S_932				ASV16_645	Bacteria	Bacteroidetes	Bacteroidia	Sphingobacteriales	Sphingobacteriaceae	Pedobacter
					ASV_16S_933				ASV16_646	Bacteria	Cyanobacteria	Oxyphotobacteria	Chloroplast	NA	NA
					ASV_16S_934				ASV16_647	Bacteria	Proteobacteria	Gammaproteobacteria	Enterobacteriales	Enterobacteriaceae	Yersinia
					ASV_16S_936				ASV16_65	Bacteria	Firmicutes	Bacilli	Lactobacillales	Carnobacteriaceae	Dolosigranulum
					ASV_16S_937				ASV16_650	Bacteria	Bacteroidetes	Bacteroidia	Flavobacteriales	Flavobacteriaceae	Capnocytophaga
					ASV_16S_938				ASV16_651	Bacteria	Firmicutes	Negativicutes	Selenomonadales	Veillonellaceae	Selenomonas_4
					ASV_16S_939				ASV16_652	Bacteria	Firmicutes	Bacilli	Lactobacillales	Streptococcaceae	Streptococcus
					ASV_16S_94				ASV16_653	Bacteria	Actinobacteria	Actinobacteria	Corynebacteriales	Corynebacteriaceae	Corynebacterium_1
					ASV_16S_940				ASV16_654	Bacteria	Bacteroidetes	Bacteroidia	Cytophagales	Hymenobacteraceae	Hymenobacter
					ASV_16S_941				ASV16_655	Bacteria	Actinobacteria	Actinobacteria	Micrococcales	Micrococcaceae	Paenarthrobacter
					ASV_16S_942				ASV16_656	Bacteria	Proteobacteria	Alphaproteobacteria	Azospirillales	Azospirillaceae	Niveispirillum
					ASV_16S_943				ASV16_657	Bacteria	Acidobacteria	Acidobacteriia	Acidobacteriales	Acidobacteriaceae_(Subgroup_1)	Terriglobus
					ASV_16S_944				ASV16_659	Bacteria	Bacteroidetes	Bacteroidia	Bacteroidales	Bacteroidaceae	Bacteroides
					ASV_16S_945				ASV16_66	Bacteria	Actinobacteria	Actinobacteria	Corynebacteriales	Corynebacteriaceae	Corynebacterium_1
					ASV_16S_946				ASV16_661	Bacteria	Proteobacteria	Gammaproteobacteria	Betaproteobacteriales	Burkholderiaceae	Tepidimonas
					ASV_16S_947				ASV16_662	Bacteria	Firmicutes	Clostridia	Clostridiales	Family_XI	W5053
					ASV_16S_952				ASV16_663	Bacteria	Actinobacteria	Actinobacteria	Micrococcales	Micrococcaceae	Nesterenkonia
					ASV_16S_953				ASV16_664	Bacteria	Actinobacteria	Actinobacteria	Micrococcales	Microbacteriaceae	NA
					ASV_16S_955				ASV16_665	Bacteria	Proteobacteria	Gammaproteobacteria	Betaproteobacteriales	Neisseriaceae	NA
					ASV_16S_956				ASV16_666	Bacteria	Firmicutes	Negativicutes	Selenomonadales	Veillonellaceae	Anaeroglobus
					ASV_16S_957				ASV16_667	Bacteria	Fusobacteria	Fusobacteriia	Fusobacteriales	Leptotrichiaceae	Leptotrichia
					ASV_16S_958				ASV16_668	Bacteria	Proteobacteria	Alphaproteobacteria	Acetobacterales	Acetobacteraceae	Acidiphilium
					ASV_16S_959				ASV16_669	Bacteria	Proteobacteria	Gammaproteobacteria	Betaproteobacteriales	Burkholderiaceae	Massilia
					ASV_16S_96				ASV16_67	Bacteria	Bacteroidetes	Bacteroidia	Flavobacteriales	Weeksellaceae	Chryseobacterium
					ASV_16S_960				ASV16_670	Bacteria	Firmicutes	Clostridia	Clostridiales	Family_XI	Anaerococcus
					ASV_16S_961				ASV16_671	Bacteria	Proteobacteria	Gammaproteobacteria	Pseudomonadales	Pseudomonadaceae	Pseudomonas
					ASV_16S_962				ASV16_672	Bacteria	Actinobacteria	Actinobacteria	Propionibacteriales	Nocardioidaceae	Nocardioides
					ASV_16S_963				ASV16_673	Bacteria	Actinobacteria	Actinobacteria	Micrococcales	Dermacoccaceae	Kytococcus
					ASV_16S_964				ASV16_674	Bacteria	Fusobacteria	Fusobacteriia	Fusobacteriales	Fusobacteriaceae	Fusobacterium
					ASV_16S_965				ASV16_676	Bacteria	Fusobacteria	Fusobacteriia	Fusobacteriales	Fusobacteriaceae	Fusobacterium
					ASV_16S_967				ASV16_677	Bacteria	Cyanobacteria	Oxyphotobacteria	Nostocales	Chroococcidiopsaceae	NA
					ASV_16S_969				ASV16_678	Bacteria	Proteobacteria	Gammaproteobacteria	Pseudomonadales	Pseudomonadaceae	NA
					ASV_16S_97				ASV16_679	Bacteria	Proteobacteria	Alphaproteobacteria	Sphingomonadales	Sphingomonadaceae	NA
					ASV_16S_970				ASV16_68	Bacteria	Actinobacteria	Actinobacteria	Corynebacteriales	Corynebacteriaceae	Corynebacterium_1
					ASV_16S_971				ASV16_682	Bacteria	Proteobacteria	Alphaproteobacteria	Rickettsiales	Mitochondria	NA
					ASV_16S_972				ASV16_683	Bacteria	Firmicutes	Clostridia	Clostridiales	Family_XI	W5053
					ASV_16S_973				ASV16_684	Bacteria	Actinobacteria	Actinobacteria	Actinomycetales	Actinomycetaceae	Actinomyces
					ASV_16S_976				ASV16_685	Bacteria	Fusobacteria	Fusobacteriia	Fusobacteriales	Fusobacteriaceae	Fusobacterium
					ASV_16S_977				ASV16_686	Bacteria	Proteobacteria	Gammaproteobacteria	Betaproteobacteriales	Burkholderiaceae	NA
					ASV_16S_978				ASV16_687	Bacteria	Proteobacteria	Alphaproteobacteria	Acetobacterales	Acetobacteraceae	Acidiphilium
					ASV_16S_979				ASV16_688	Bacteria	Bacteroidetes	Bacteroidia	Bacteroidales	Prevotellaceae	Prevotella_9
					ASV_16S_980				ASV16_689	Bacteria	Cyanobacteria	Oxyphotobacteria	Chloroplast	NA	NA
					ASV_16S_981				ASV16_69	Bacteria	Proteobacteria	Gammaproteobacteria	Pseudomonadales	Moraxellaceae	Acinetobacter
					ASV_16S_984				ASV16_690	Bacteria	Firmicutes	Bacilli	Lactobacillales	Leuconostocaceae	Leuconostoc
					ASV_16S_987				ASV16_691	Bacteria	Firmicutes	Clostridia	Clostridiales	Lachnospiraceae	Blautia
					ASV_16S_989				ASV16_692	Bacteria	Actinobacteria	Actinobacteria	Corynebacteriales	Corynebacteriaceae	Corynebacterium_1
					ASV_16S_990				ASV16_693	Bacteria	Actinobacteria	Actinobacteria	Frankiales	Nakamurellaceae	Nakamurella
					ASV_16S_991				ASV16_694	Bacteria	Bacteroidetes	Bacteroidia	Bacteroidales	Bacteroidaceae	Bacteroides
					ASV_16S_992				ASV16_695	Bacteria	Firmicutes	Bacilli	Bacillales	Planococcaceae	Kurthia
					ASV_16S_993				ASV16_696	Bacteria	Proteobacteria	Gammaproteobacteria	Xanthomonadales	Xanthomonadaceae	Stenotrophomonas
					ASV_16S_994				ASV16_697	Bacteria	Actinobacteria	Actinobacteria	Actinomycetales	Actinomycetaceae	Actinomyces
					ASV_16S_995				ASV16_7	Bacteria	Firmicutes	Bacilli	Lactobacillales	Lactobacillaceae	Lactobacillus
					ASV_16S_996				ASV16_70	Bacteria	Firmicutes	Clostridia	Clostridiales	Clostridiaceae_1	Clostridium_sensu_stricto_1
					ASV_16S_997				ASV16_700	Bacteria	Firmicutes	Clostridia	Clostridiales	Family_XI	Peptoniphilus
					ASV_16S_998				ASV16_701	Bacteria	Proteobacteria	Gammaproteobacteria	Betaproteobacteriales	Neisseriaceae	NA
					ASV_16S_999				ASV16_702	Bacteria	Proteobacteria	Gammaproteobacteria	Pseudomonadales	Moraxellaceae	Acinetobacter
					ASV_ITS_100				ASV16_703	Bacteria	Gemmatimonadetes	Gemmatimonadetes	Gemmatimonadales	Gemmatimonadaceae	Gemmatirosa
					ASV_ITS_101				ASV16_704	Bacteria	Actinobacteria	Actinobacteria	Actinomycetales	Actinomycetaceae	Actinomyces
					ASV_ITS_104				ASV16_705	Bacteria	Actinobacteria	Actinobacteria	Corynebacteriales	Corynebacteriaceae	Corynebacterium_1
					ASV_ITS_107				ASV16_706	Bacteria	Fusobacteria	Fusobacteriia	Fusobacteriales	Leptotrichiaceae	Leptotrichia
					ASV_ITS_108				ASV16_707	Bacteria	Fusobacteria	Fusobacteriia	Fusobacteriales	Leptotrichiaceae	Leptotrichia
					ASV_ITS_11				ASV16_708	Bacteria	Cyanobacteria	Oxyphotobacteria	Chloroplast	NA	NA
					ASV_ITS_111				ASV16_709	Bacteria	Actinobacteria	Actinobacteria	Micrococcales	Micrococcaceae	Kocuria
					ASV_ITS_112				ASV16_71	Bacteria	Proteobacteria	Alphaproteobacteria	Rickettsiales	Mitochondria	NA
					ASV_ITS_113				ASV16_710	Bacteria	Actinobacteria	Actinobacteria	Bifidobacteriales	Bifidobacteriaceae	Bifidobacterium
					ASV_ITS_114				ASV16_711	Bacteria	Proteobacteria	Gammaproteobacteria	Pseudomonadales	Moraxellaceae	Acinetobacter
					ASV_ITS_119				ASV16_712	Bacteria	Proteobacteria	Gammaproteobacteria	Pasteurellales	Pasteurellaceae	Aggregatibacter
					ASV_ITS_120				ASV16_713	Bacteria	Proteobacteria	Gammaproteobacteria	Pseudomonadales	Pseudomonadaceae	Pseudomonas
					ASV_ITS_121				ASV16_714	Bacteria	Actinobacteria	Actinobacteria	Actinomycetales	Actinomycetaceae	Actinomyces
					ASV_ITS_122				ASV16_715	Bacteria	Firmicutes	Clostridia	Clostridiales	Lachnospiraceae	Fusicatenibacter
					ASV_ITS_123				ASV16_718	Bacteria	Proteobacteria	Alphaproteobacteria	Rickettsiales	Mitochondria	NA
					ASV_ITS_124				ASV16_719	Bacteria	Actinobacteria	Actinobacteria	Micrococcales	Intrasporangiaceae	Janibacter
					ASV_ITS_127				ASV16_72	Bacteria	Firmicutes	Bacilli	Bacillales	Family_XI	Gemella
					ASV_ITS_128				ASV16_720	Bacteria	Bacteroidetes	Bacteroidia	Bacteroidales	Prevotellaceae	Prevotella_2
					ASV_ITS_129				ASV16_721	Bacteria	Proteobacteria	Gammaproteobacteria	Alteromonadales	Pseudoalteromonadaceae	Pseudoalteromonas
					ASV_ITS_130				ASV16_722	Bacteria	Proteobacteria	Alphaproteobacteria	Sphingomonadales	Sphingomonadaceae	MN_122.2a
					ASV_ITS_131				ASV16_723	Bacteria	Proteobacteria	Alphaproteobacteria	Sphingomonadales	Sphingomonadaceae	Sphingomonas
					ASV_ITS_132				ASV16_724	Bacteria	Proteobacteria	Alphaproteobacteria	Sphingomonadales	Sphingomonadaceae	Sphingomonas
					ASV_ITS_135				ASV16_725	Bacteria	Bacteroidetes	Bacteroidia	Bacteroidales	Prevotellaceae	Prevotella
					ASV_ITS_136				ASV16_726	Bacteria	Bacteroidetes	Bacteroidia	Bacteroidales	Prevotellaceae	Prevotella
					ASV_ITS_137				ASV16_727	Bacteria	Firmicutes	Bacilli	Lactobacillales	Carnobacteriaceae	Desemzia
					ASV_ITS_139				ASV16_728	Bacteria	Firmicutes	Clostridia	Clostridiales	Lachnospiraceae	Butyrivibrio
					ASV_ITS_140				ASV16_729	Bacteria	Bacteroidetes	Bacteroidia	Cytophagales	Spirosomaceae	Spirosoma
					ASV_ITS_143				ASV16_73	Bacteria	Proteobacteria	Alphaproteobacteria	Rickettsiales	Mitochondria	NA
					ASV_ITS_145				ASV16_730	Bacteria	Proteobacteria	Alphaproteobacteria	Rhizobiales	Beijerinckiaceae	1174-901-12
					ASV_ITS_148				ASV16_731	Bacteria	Firmicutes	Bacilli	Bacillales	Family_XI	Gemella
					ASV_ITS_150				ASV16_732	Bacteria	Actinobacteria	Actinobacteria	Frankiales	Nakamurellaceae	Nakamurella
					ASV_ITS_152				ASV16_733	Bacteria	Proteobacteria	Gammaproteobacteria	Enterobacteriales	Enterobacteriaceae	Klebsiella
					ASV_ITS_155				ASV16_734	Bacteria	Proteobacteria	Alphaproteobacteria	Rickettsiales	Mitochondria	NA
					ASV_ITS_156				ASV16_736	Bacteria	Bacteroidetes	Bacteroidia	Cytophagales	Hymenobacteraceae	Hymenobacter
					ASV_ITS_157				ASV16_737	Bacteria	NA	NA	NA	NA	NA
					ASV_ITS_159				ASV16_738	Bacteria	Actinobacteria	Actinobacteria	Actinomycetales	Actinomycetaceae	Actinomyces
					ASV_ITS_160				ASV16_739	Bacteria	Bacteroidetes	Bacteroidia	Flavobacteriales	Flavobacteriaceae	Capnocytophaga
					ASV_ITS_161				ASV16_74	Bacteria	Firmicutes	Bacilli	Lactobacillales	Lactobacillaceae	Lactobacillus
					ASV_ITS_164				ASV16_740	Bacteria	Proteobacteria	Gammaproteobacteria	Pseudomonadales	Pseudomonadaceae	Pseudomonas
					ASV_ITS_165				ASV16_741	Bacteria	Proteobacteria	Gammaproteobacteria	Vibrionales	Vibrionaceae	Vibrio
					ASV_ITS_167				ASV16_742	Bacteria	Bacteroidetes	Bacteroidia	Bacteroidales	Prevotellaceae	NA
					ASV_ITS_169				ASV16_743	Bacteria	Proteobacteria	Alphaproteobacteria	Sphingomonadales	Sphingomonadaceae	Sphingomonas
					ASV_ITS_170				ASV16_744	Bacteria	Proteobacteria	Alphaproteobacteria	Rickettsiales	Mitochondria	NA
					ASV_ITS_172				ASV16_745	Bacteria	Proteobacteria	Alphaproteobacteria	Caulobacterales	Caulobacteraceae	Brevundimonas
					ASV_ITS_173				ASV16_746	Bacteria	Proteobacteria	Gammaproteobacteria	Pseudomonadales	Pseudomonadaceae	Pseudomonas
					ASV_ITS_175				ASV16_747	Bacteria	Proteobacteria	Alphaproteobacteria	Rhizobiales	Beijerinckiaceae	Methylobacterium
					ASV_ITS_176				ASV16_748	Bacteria	Actinobacteria	Actinobacteria	Micrococcales	Intrasporangiaceae	Janibacter
					ASV_ITS_177				ASV16_749	Bacteria	Firmicutes	Bacilli	Lactobacillales	Enterococcaceae	Enterococcus
					ASV_ITS_178				ASV16_75	Bacteria	Firmicutes	Bacilli	Lactobacillales	Lactobacillaceae	Lactobacillus
					ASV_ITS_179				ASV16_750	Bacteria	Proteobacteria	Gammaproteobacteria	Betaproteobacteriales	Burkholderiaceae	Lautropia
					ASV_ITS_183				ASV16_751	Bacteria	Proteobacteria	Gammaproteobacteria	Pseudomonadales	Pseudomonadaceae	Pseudomonas
					ASV_ITS_184				ASV16_752	Bacteria	Firmicutes	Clostridia	Clostridiales	Lachnospiraceae	Lachnoclostridium
					ASV_ITS_185				ASV16_753	Bacteria	Proteobacteria	Gammaproteobacteria	Enterobacteriales	Enterobacteriaceae	Yersinia
					ASV_ITS_188				ASV16_754	NA	NA	NA	NA	NA	NA
					ASV_ITS_189				ASV16_755	Bacteria	Cyanobacteria	Oxyphotobacteria	Nostocales	Chroococcidiopsaceae	Aliterella_CENA595
					ASV_ITS_190				ASV16_756	Bacteria	Cyanobacteria	Oxyphotobacteria	Chloroplast	NA	NA
					ASV_ITS_191				ASV16_757	Bacteria	Proteobacteria	Alphaproteobacteria	Rhodobacterales	Rhodobacteraceae	Rubellimicrobium
					ASV_ITS_192				ASV16_758	Bacteria	Proteobacteria	Alphaproteobacteria	Rickettsiales	Mitochondria	NA
					ASV_ITS_195				ASV16_759	Bacteria	Firmicutes	Bacilli	Bacillales	Staphylococcaceae	NA
					ASV_ITS_200				ASV16_76	Bacteria	Firmicutes	Bacilli	Lactobacillales	Carnobacteriaceae	Granulicatella
					ASV_ITS_201				ASV16_760	Bacteria	Proteobacteria	Gammaproteobacteria	Xanthomonadales	Rhodanobacteraceae	Luteibacter
					ASV_ITS_202				ASV16_761	Bacteria	Proteobacteria	Gammaproteobacteria	Betaproteobacteriales	Burkholderiaceae	Massilia
					ASV_ITS_207				ASV16_762	Bacteria	Proteobacteria	Alphaproteobacteria	Rhizobiales	Beijerinckiaceae	Methylobacterium
					ASV_ITS_209				ASV16_763	Bacteria	Firmicutes	Bacilli	Bacillales	Bacillaceae	NA
					ASV_ITS_21				ASV16_764	Bacteria	Firmicutes	Negativicutes	Selenomonadales	Veillonellaceae	Dialister
					ASV_ITS_213				ASV16_765	Bacteria	Actinobacteria	Actinobacteria	Bifidobacteriales	Bifidobacteriaceae	Scardovia
					ASV_ITS_218				ASV16_766	Bacteria	Firmicutes	Clostridia	Clostridiales	Family_XI	Ezakiella
					ASV_ITS_220				ASV16_767	Bacteria	Cyanobacteria	Oxyphotobacteria	Chloroplast	NA	NA
					ASV_ITS_221				ASV16_768	Bacteria	Actinobacteria	Actinobacteria	Actinomycetales	Actinomycetaceae	Actinomyces
					ASV_ITS_222				ASV16_769	Bacteria	Firmicutes	Bacilli	Bacillales	Planococcaceae	NA
					ASV_ITS_223				ASV16_77	Bacteria	Firmicutes	Clostridia	Clostridiales	Family_XI	Peptoniphilus
					ASV_ITS_224				ASV16_770	Bacteria	Actinobacteria	Actinobacteria	Corynebacteriales	Corynebacteriaceae	Corynebacterium_1
					ASV_ITS_225				ASV16_771	Bacteria	Proteobacteria	Gammaproteobacteria	Betaproteobacteriales	Burkholderiaceae	NA
					ASV_ITS_227				ASV16_772	Bacteria	Bacteroidetes	Bacteroidia	Bacteroidales	Prevotellaceae	Prevotella_7
					ASV_ITS_228				ASV16_773	Bacteria	Bacteroidetes	Bacteroidia	Cytophagales	Spirosomaceae	Spirosoma
					ASV_ITS_229				ASV16_778	Bacteria	Proteobacteria	Alphaproteobacteria	Rickettsiales	Mitochondria	NA
					ASV_ITS_230				ASV16_779	Bacteria	Firmicutes	Clostridia	Clostridiales	Family_XI	Peptoniphilus
					ASV_ITS_232				ASV16_78	Bacteria	Firmicutes	Bacilli	Lactobacillales	Lactobacillaceae	Lactobacillus
					ASV_ITS_233				ASV16_780	Bacteria	Epsilonbacteraeota	Campylobacteria	Campylobacterales	Campylobacteraceae	Campylobacter
					ASV_ITS_235				ASV16_781	Bacteria	Proteobacteria	Gammaproteobacteria	Enterobacteriales	Enterobacteriaceae	NA
					ASV_ITS_236				ASV16_782	Bacteria	Fusobacteria	Fusobacteriia	Fusobacteriales	Leptotrichiaceae	Leptotrichia
					ASV_ITS_239				ASV16_783	Bacteria	Actinobacteria	Actinobacteria	Corynebacteriales	Corynebacteriaceae	Turicella
					ASV_ITS_240				ASV16_784	Bacteria	Actinobacteria	Actinobacteria	Micrococcales	Intrasporangiaceae	Knoellia
					ASV_ITS_241				ASV16_785	Bacteria	Bacteroidetes	Bacteroidia	Bacteroidales	Tannerellaceae	Parabacteroides
					ASV_ITS_242				ASV16_786	Bacteria	Proteobacteria	Gammaproteobacteria	Betaproteobacteriales	Burkholderiaceae	NA
					ASV_ITS_245				ASV16_787	Bacteria	Firmicutes	Negativicutes	Selenomonadales	Veillonellaceae	Selenomonas_4
					ASV_ITS_246				ASV16_788	Bacteria	Proteobacteria	Gammaproteobacteria	Betaproteobacteriales	Burkholderiaceae	NA
					ASV_ITS_248				ASV16_789	Bacteria	Firmicutes	Clostridia	Clostridiales	Family_XI	Peptoniphilus
					ASV_ITS_250				ASV16_79	Bacteria	Proteobacteria	Alphaproteobacteria	Rickettsiales	Mitochondria	NA
					ASV_ITS_251				ASV16_790	Bacteria	Proteobacteria	Alphaproteobacteria	Rhodobacterales	Rhodobacteraceae	NA
					ASV_ITS_253				ASV16_791	Bacteria	Acidobacteria	Blastocatellia_(Subgroup_4)	Blastocatellales	Blastocatellaceae	Blastocatella
					ASV_ITS_254				ASV16_792	Bacteria	Proteobacteria	Alphaproteobacteria	Sphingomonadales	Sphingomonadaceae	Rhizorhapis
					ASV_ITS_258				ASV16_793	Bacteria	Proteobacteria	Alphaproteobacteria	Rickettsiales	Mitochondria	NA
					ASV_ITS_263				ASV16_794	Bacteria	Acidobacteria	Blastocatellia_(Subgroup_4)	Blastocatellales	Blastocatellaceae	NA
					ASV_ITS_265				ASV16_795	Bacteria	Firmicutes	Clostridia	Clostridiales	Ruminococcaceae	Ruminococcaceae_UCG-002
					ASV_ITS_266				ASV16_797	Bacteria	Proteobacteria	Gammaproteobacteria	Betaproteobacteriales	Burkholderiaceae	Variovorax
					ASV_ITS_268				ASV16_798	Bacteria	Bacteroidetes	Bacteroidia	Sphingobacteriales	Sphingobacteriaceae	Pedobacter
					ASV_ITS_272				ASV16_799	Bacteria	Firmicutes	Bacilli	Lactobacillales	Lactobacillaceae	Lactobacillus
					ASV_ITS_275				ASV16_8	Bacteria	Firmicutes	Bacilli	Bacillales	Staphylococcaceae	Staphylococcus
					ASV_ITS_276				ASV16_80	Bacteria	Firmicutes	Bacilli	Lactobacillales	Lactobacillaceae	Lactobacillus
					ASV_ITS_278				ASV16_800	Bacteria	Bacteroidetes	Bacteroidia	Cytophagales	Hymenobacteraceae	Hymenobacter
					ASV_ITS_279				ASV16_801	Bacteria	Proteobacteria	Alphaproteobacteria	Acetobacterales	Acetobacteraceae	Acidiphilium
					ASV_ITS_285				ASV16_802	Bacteria	Acidobacteria	Blastocatellia_(Subgroup_4)	Blastocatellales	Blastocatellaceae	Blastocatella
					ASV_ITS_286				ASV16_803	Bacteria	Bacteroidetes	Bacteroidia	Bacteroidales	Prevotellaceae	Prevotella_2
					ASV_ITS_287				ASV16_804	Bacteria	Actinobacteria	Actinobacteria	Micrococcales	Dermacoccaceae	Kytococcus
					ASV_ITS_29				ASV16_805	Bacteria	Firmicutes	Negativicutes	Selenomonadales	Veillonellaceae	Veillonella
					ASV_ITS_290				ASV16_806	Bacteria	Firmicutes	Clostridia	Clostridiales	Family_XI	Anaerococcus
					ASV_ITS_291				ASV16_807	Bacteria	Firmicutes	Clostridia	Clostridiales	Lachnospiraceae	Fusicatenibacter
					ASV_ITS_292				ASV16_808	Bacteria	Bacteroidetes	Bacteroidia	Flavobacteriales	Flavobacteriaceae	Capnocytophaga
					ASV_ITS_293				ASV16_81	Bacteria	Actinobacteria	Actinobacteria	Corynebacteriales	Corynebacteriaceae	Corynebacterium
					ASV_ITS_294				ASV16_810	Bacteria	Proteobacteria	Gammaproteobacteria	Alteromonadales	Pseudoalteromonadaceae	Pseudoalteromonas
					ASV_ITS_295				ASV16_811	Bacteria	Bacteroidetes	Bacteroidia	Sphingobacteriales	Lentimicrobiaceae	NA
					ASV_ITS_297				ASV16_812	Bacteria	Cyanobacteria	Oxyphotobacteria	Chloroplast	NA	NA
					ASV_ITS_299				ASV16_813	Bacteria	Firmicutes	Clostridia	Clostridiales	Lachnospiraceae	NA
					ASV_ITS_3				ASV16_814	Bacteria	Proteobacteria	Alphaproteobacteria	Rickettsiales	Mitochondria	NA
					ASV_ITS_300				ASV16_815	Bacteria	Bacteroidetes	Bacteroidia	Chitinophagales	Chitinophagaceae	Niabella
					ASV_ITS_313				ASV16_816	Bacteria	Cyanobacteria	Oxyphotobacteria	NA	NA	NA
					ASV_ITS_316				ASV16_817	Bacteria	Cyanobacteria	Oxyphotobacteria	Chloroplast	NA	NA
					ASV_ITS_321				ASV16_818	Bacteria	Firmicutes	Bacilli	Bacillales	Staphylococcaceae	Staphylococcus
					ASV_ITS_322				ASV16_819	Bacteria	Proteobacteria	Alphaproteobacteria	Rhizobiales	Xanthobacteraceae	Afipia
					ASV_ITS_326				ASV16_82	Bacteria	Proteobacteria	Alphaproteobacteria	Rickettsiales	Mitochondria	NA
					ASV_ITS_327				ASV16_820	Bacteria	Proteobacteria	Gammaproteobacteria	Enterobacteriales	Enterobacteriaceae	Rosenbergiella
					ASV_ITS_328				ASV16_821	Bacteria	Actinobacteria	Actinobacteria	Micrococcales	Microbacteriaceae	Pseudoclavibacter
					ASV_ITS_334				ASV16_822	Bacteria	Firmicutes	Clostridia	Clostridiales	Lachnospiraceae	Dorea
					ASV_ITS_337				ASV16_823	Bacteria	Proteobacteria	Alphaproteobacteria	Rickettsiales	Mitochondria	NA
					ASV_ITS_338				ASV16_825	Bacteria	Firmicutes	Negativicutes	Selenomonadales	Veillonellaceae	Dialister
					ASV_ITS_339				ASV16_826	Bacteria	Firmicutes	Bacilli	Lactobacillales	Streptococcaceae	Streptococcus
					ASV_ITS_345				ASV16_827	Bacteria	Bacteroidetes	Bacteroidia	Sphingobacteriales	Sphingobacteriaceae	Pedobacter
					ASV_ITS_346				ASV16_828	Bacteria	Actinobacteria	Actinobacteria	Corynebacteriales	Nocardiaceae	Rhodococcus
					ASV_ITS_35				ASV16_829	Bacteria	Proteobacteria	Gammaproteobacteria	Vibrionales	Vibrionaceae	Vibrio
					ASV_ITS_350				ASV16_83	Bacteria	Firmicutes	Bacilli	Lactobacillales	Enterococcaceae	Enterococcus
					ASV_ITS_351				ASV16_830	Bacteria	Actinobacteria	Actinobacteria	Micrococcales	Micrococcaceae	Rothia
					ASV_ITS_352				ASV16_831	Bacteria	Bacteroidetes	Bacteroidia	Bacteroidales	Bacteroidaceae	Bacteroides
					ASV_ITS_356				ASV16_832	Bacteria	Proteobacteria	Gammaproteobacteria	Pseudomonadales	Pseudomonadaceae	Pseudomonas
					ASV_ITS_358				ASV16_833	Bacteria	Actinobacteria	Actinobacteria	Micrococcales	Brevibacteriaceae	Brevibacterium
					ASV_ITS_359				ASV16_834	Bacteria	Bacteroidetes	Bacteroidia	Cytophagales	Spirosomaceae	Spirosoma
					ASV_ITS_37				ASV16_835	Bacteria	Bacteroidetes	Bacteroidia	Cytophagales	Hymenobacteraceae	Hymenobacter
					ASV_ITS_372				ASV16_836	Bacteria	Firmicutes	Erysipelotrichia	Erysipelotrichales	Erysipelotrichaceae	Holdemanella
					ASV_ITS_377				ASV16_837	Bacteria	Proteobacteria	Alphaproteobacteria	Rickettsiales	Mitochondria	NA
					ASV_ITS_378				ASV16_839	Bacteria	Proteobacteria	Alphaproteobacteria	Rickettsiales	Mitochondria	NA
					ASV_ITS_379				ASV16_84	Bacteria	Actinobacteria	Actinobacteria	Propionibacteriales	Propionibacteriaceae	Cutibacterium
					ASV_ITS_386				ASV16_840	Bacteria	Cyanobacteria	Oxyphotobacteria	Chloroplast	NA	NA
					ASV_ITS_387				ASV16_841	Bacteria	Actinobacteria	Actinobacteria	Actinomycetales	Actinomycetaceae	Actinomyces
					ASV_ITS_392				ASV16_842	Bacteria	Firmicutes	Clostridia	Clostridiales	Family_XI	Peptoniphilus
					ASV_ITS_394				ASV16_843	Bacteria	Epsilonbacteraeota	Campylobacteria	Campylobacterales	Campylobacteraceae	Campylobacter
					ASV_ITS_395				ASV16_844	Bacteria	Firmicutes	Negativicutes	Selenomonadales	Veillonellaceae	Selenomonas
					ASV_ITS_396				ASV16_845	Bacteria	Firmicutes	Clostridia	Clostridiales	Lachnospiraceae	Lachnoanaerobaculum
					ASV_ITS_397				ASV16_846	Bacteria	Bacteroidetes	Bacteroidia	Chitinophagales	Chitinophagaceae	Ferruginibacter
					ASV_ITS_398				ASV16_847	Bacteria	Bacteroidetes	Bacteroidia	Cytophagales	Spirosomaceae	Dyadobacter
					ASV_ITS_40				ASV16_848	Bacteria	Proteobacteria	Alphaproteobacteria	Caulobacterales	Caulobacteraceae	Phenylobacterium
					ASV_ITS_41				ASV16_849	Bacteria	Bacteroidetes	Bacteroidia	Chitinophagales	Chitinophagaceae	Ferruginibacter
					ASV_ITS_411				ASV16_85	Bacteria	Firmicutes	Negativicutes	Selenomonadales	Veillonellaceae	Veillonella
					ASV_ITS_42				ASV16_850	Bacteria	Firmicutes	Bacilli	Lactobacillales	Streptococcaceae	Streptococcus
					ASV_ITS_421				ASV16_851	Bacteria	Proteobacteria	Alphaproteobacteria	Rhizobiales	Beijerinckiaceae	Methylocella
					ASV_ITS_422				ASV16_852	Bacteria	Fusobacteria	Fusobacteriia	Fusobacteriales	Leptotrichiaceae	Oceanivirga
					ASV_ITS_423				ASV16_853	Bacteria	Bacteroidetes	Bacteroidia	Cytophagales	Hymenobacteraceae	Hymenobacter
					ASV_ITS_424				ASV16_854	Bacteria	Proteobacteria	Gammaproteobacteria	Pseudomonadales	Moraxellaceae	Acinetobacter
					ASV_ITS_425				ASV16_855	Bacteria	Proteobacteria	Gammaproteobacteria	Betaproteobacteriales	Burkholderiaceae	NA
					ASV_ITS_426				ASV16_856	Bacteria	Actinobacteria	Actinobacteria	Actinomycetales	Actinomycetaceae	Actinomyces
					ASV_ITS_428				ASV16_857	Bacteria	Firmicutes	Bacilli	Bacillales	Family_XII	Exiguobacterium
					ASV_ITS_429				ASV16_858	Bacteria	Proteobacteria	Gammaproteobacteria	Betaproteobacteriales	Neisseriaceae	NA
					ASV_ITS_447				ASV16_859	Bacteria	Bacteroidetes	Bacteroidia	Bacteroidales	Dysgonomonadaceae	Dysgonomonas
					ASV_ITS_449				ASV16_86	Bacteria	Actinobacteria	Actinobacteria	Micrococcales	Micrococcaceae	Rothia
					ASV_ITS_450				ASV16_860	Bacteria	Actinobacteria	Actinobacteria	Actinomycetales	Actinomycetaceae	Actinomyces
					ASV_ITS_467				ASV16_861	Bacteria	Bacteroidetes	Bacteroidia	Sphingobacteriales	Sphingobacteriaceae	Arcticibacter
					ASV_ITS_468				ASV16_862	Bacteria	Acidobacteria	Blastocatellia_(Subgroup_4)	Blastocatellales	Blastocatellaceae	JGI_0001001-H03
					ASV_ITS_469				ASV16_863	Bacteria	Proteobacteria	Alphaproteobacteria	Rhizobiales	Rhizobiaceae	Allorhizobium-Neorhizobium-Pararhizobium-Rhizobium
					ASV_ITS_470				ASV16_864	Bacteria	Actinobacteria	Actinobacteria	Micrococcales	Micrococcaceae	NA
					ASV_ITS_471				ASV16_865	Bacteria	Proteobacteria	Gammaproteobacteria	Betaproteobacteriales	Burkholderiaceae	NA
					ASV_ITS_487				ASV16_866	Bacteria	Proteobacteria	Alphaproteobacteria	Rhodobacterales	Rhodobacteraceae	Rubellimicrobium
					ASV_ITS_488				ASV16_867	Bacteria	Firmicutes	Bacilli	Bacillales	Staphylococcaceae	Staphylococcus
					ASV_ITS_489				ASV16_868	Bacteria	Actinobacteria	Actinobacteria	Actinomycetales	Actinomycetaceae	Actinomyces
					ASV_ITS_490				ASV16_869	Bacteria	Actinobacteria	Actinobacteria	Propionibacteriales	Nocardioidaceae	Marmoricola
					ASV_ITS_507				ASV16_87	Bacteria	Proteobacteria	Gammaproteobacteria	Pseudomonadales	Moraxellaceae	Acinetobacter
					ASV_ITS_514				ASV16_870	Bacteria	Proteobacteria	Gammaproteobacteria	Pseudomonadales	Moraxellaceae	Acinetobacter
					ASV_ITS_517				ASV16_871	Bacteria	Bacteroidetes	Bacteroidia	Flavobacteriales	Weeksellaceae	Bergeyella
					ASV_ITS_518				ASV16_872	Bacteria	Proteobacteria	Gammaproteobacteria	Xanthomonadales	Xanthomonadaceae	Stenotrophomonas
					ASV_ITS_520				ASV16_873	Bacteria	Proteobacteria	Gammaproteobacteria	Pseudomonadales	Moraxellaceae	Moraxella
					ASV_ITS_521				ASV16_874	Bacteria	Actinobacteria	Actinobacteria	Pseudonocardiales	Pseudonocardiaceae	NA
					ASV_ITS_522				ASV16_879	Bacteria	Proteobacteria	Alphaproteobacteria	Rickettsiales	Mitochondria	NA
					ASV_ITS_54				ASV16_88	Bacteria	Proteobacteria	Alphaproteobacteria	Rhodobacterales	Rhodobacteraceae	Paracoccus
					ASV_ITS_545				ASV16_880	Bacteria	Bacteroidetes	Bacteroidia	Bacteroidales	Prevotellaceae	Prevotella_7
					ASV_ITS_546				ASV16_881	Bacteria	Firmicutes	Negativicutes	Selenomonadales	Veillonellaceae	Veillonella
					ASV_ITS_547				ASV16_882	Bacteria	Firmicutes	Negativicutes	Selenomonadales	Veillonellaceae	Megasphaera
					ASV_ITS_548				ASV16_883	Bacteria	Cyanobacteria	Oxyphotobacteria	Chloroplast	NA	NA
					ASV_ITS_549				ASV16_884	Bacteria	Actinobacteria	Actinobacteria	Corynebacteriales	Dietziaceae	Dietzia
					ASV_ITS_55				ASV16_885	Bacteria	Bacteroidetes	Bacteroidia	Bacteroidales	Bacteroidaceae	Bacteroides
					ASV_ITS_550				ASV16_886	Bacteria	Fusobacteria	Fusobacteriia	Fusobacteriales	Leptotrichiaceae	Leptotrichia
					ASV_ITS_551				ASV16_887	Bacteria	Cyanobacteria	Oxyphotobacteria	Chloroplast	NA	NA
					ASV_ITS_555				ASV16_888	Bacteria	Proteobacteria	Gammaproteobacteria	Alteromonadales	Alteromonadaceae	Rheinheimera
					ASV_ITS_585				ASV16_889	Bacteria	Proteobacteria	Gammaproteobacteria	Betaproteobacteriales	Burkholderiaceae	Aquabacterium
					ASV_ITS_62				ASV16_89	Bacteria	Proteobacteria	Alphaproteobacteria	Rickettsiales	Mitochondria	NA
					ASV_ITS_620				ASV16_890	Bacteria	Firmicutes	Bacilli	Lactobacillales	Leuconostocaceae	Weissella
					ASV_ITS_621				ASV16_891	Bacteria	Cyanobacteria	Oxyphotobacteria	Nostocales	NA	NA
					ASV_ITS_622				ASV16_893	Bacteria	Proteobacteria	Alphaproteobacteria	Rickettsiales	Mitochondria	NA
					ASV_ITS_624				ASV16_894	Bacteria	Firmicutes	Clostridia	Clostridiales	Ruminococcaceae	Ruminococcaceae_UCG-014
					ASV_ITS_626				ASV16_895	Bacteria	Cyanobacteria	Oxyphotobacteria	NA	NA	NA
					ASV_ITS_627				ASV16_896	Bacteria	Proteobacteria	Gammaproteobacteria	Betaproteobacteriales	Burkholderiaceae	Ottowia
					ASV_ITS_629				ASV16_897	Bacteria	Proteobacteria	Gammaproteobacteria	Betaproteobacteriales	Burkholderiaceae	Massilia
					ASV_ITS_63				ASV16_898	Bacteria	Bacteroidetes	Bacteroidia	Flavobacteriales	Flavobacteriaceae	Capnocytophaga
					ASV_ITS_630				ASV16_899	Bacteria	Firmicutes	Bacilli	Bacillales	Thermoactinomycetaceae	Novibacillus
					ASV_ITS_631				ASV16_9	Bacteria	Firmicutes	Bacilli	Lactobacillales	Streptococcaceae	Lactococcus
					ASV_ITS_634				ASV16_90	Bacteria	Proteobacteria	Alphaproteobacteria	Rickettsiales	Mitochondria	NA
					ASV_ITS_635				ASV16_900	Bacteria	Bacteroidetes	Bacteroidia	Bacteroidales	Prevotellaceae	Alloprevotella
					ASV_ITS_64				ASV16_901	Bacteria	Firmicutes	Bacilli	Lactobacillales	Streptococcaceae	Streptococcus
					ASV_ITS_644				ASV16_902	Bacteria	Firmicutes	Bacilli	Lactobacillales	Lactobacillaceae	Lactobacillus
					ASV_ITS_645				ASV16_903	Bacteria	Bacteroidetes	Bacteroidia	Bacteroidales	Prevotellaceae	Prevotella
					ASV_ITS_65				ASV16_904	Bacteria	Bacteroidetes	Bacteroidia	Bacteroidales	Tannerellaceae	Tannerella
					ASV_ITS_68				ASV16_905	Bacteria	Firmicutes	Clostridia	Clostridiales	Lachnospiraceae	Coprococcus_2
					ASV_ITS_69				ASV16_908	Bacteria	Proteobacteria	Alphaproteobacteria	Sphingomonadales	Sphingomonadaceae	Sphingomonas
					ASV_ITS_70				ASV16_91	Bacteria	Firmicutes	Bacilli	Bacillales	Bacillaceae	Bacillus
					ASV_ITS_706				ASV16_910	Bacteria	Bacteroidetes	Bacteroidia	Flavobacteriales	Weeksellaceae	Chryseobacterium
					ASV_ITS_707				ASV16_912	Bacteria	Firmicutes	Bacilli	Lactobacillales	Carnobacteriaceae	Carnobacterium
					ASV_ITS_711				ASV16_913	Bacteria	Firmicutes	Clostridia	Clostridiales	Lachnospiraceae	Lachnospira
					ASV_ITS_712				ASV16_914	Bacteria	Bacteroidetes	Bacteroidia	Bacteroidales	Prevotellaceae	Alloprevotella
					ASV_ITS_713				ASV16_915	Bacteria	Bacteroidetes	Bacteroidia	Flavobacteriales	Flavobacteriaceae	Capnocytophaga
					ASV_ITS_714				ASV16_916	Bacteria	Bacteroidetes	Bacteroidia	Flavobacteriales	Weeksellaceae	Bergeyella
					ASV_ITS_73				ASV16_917	Bacteria	Actinobacteria	Actinobacteria	Corynebacteriales	Dietziaceae	Dietzia
					ASV_ITS_74				ASV16_918	Bacteria	Actinobacteria	Actinobacteria	Micrococcales	Microbacteriaceae	Galbitalea
					ASV_ITS_76				ASV16_919	Bacteria	Proteobacteria	Gammaproteobacteria	Xanthomonadales	Xanthomonadaceae	Lysobacter
					ASV_ITS_78				ASV16_92	Bacteria	Actinobacteria	Actinobacteria	Micrococcales	Micrococcaceae	Rothia
					ASV_ITS_79				ASV16_920	Bacteria	Fusobacteria	Fusobacteriia	Fusobacteriales	Leptotrichiaceae	Leptotrichia
					ASV_ITS_81				ASV16_921	Bacteria	Proteobacteria	Alphaproteobacteria	Rickettsiales	Mitochondria	NA
					ASV_ITS_83				ASV16_922	Bacteria	Chloroflexi	TK10	NA	NA	NA
					ASV_ITS_86				ASV16_923	Bacteria	Firmicutes	Clostridia	Clostridiales	Family_XI	Finegoldia
					ASV_ITS_87				ASV16_924	Bacteria	Firmicutes	Bacilli	Lactobacillales	Streptococcaceae	Streptococcus
					ASV_ITS_88				ASV16_925	Bacteria	Proteobacteria	Alphaproteobacteria	Rickettsiales	Mitochondria	NA
					ASV_ITS_90				ASV16_926	Bacteria	Proteobacteria	Alphaproteobacteria	Rickettsiales	Mitochondria	NA
					ASV_ITS_91				ASV16_928	Bacteria	Proteobacteria	Alphaproteobacteria	Rickettsiales	Mitochondria	NA
					ASV_ITS_93				ASV16_929	Bacteria	Bacteroidetes	Bacteroidia	Bacteroidales	Prevotellaceae	Prevotella
					ASV_ITS_94				ASV16_93	Bacteria	Proteobacteria	Gammaproteobacteria	Pseudomonadales	Moraxellaceae	Acinetobacter
					ASV_ITS_95				ASV16_930	Bacteria	Bacteroidetes	Bacteroidia	Bacteroidales	Tannerellaceae	Tannerella
					ASV_ITS_96				ASV16_931	Bacteria	Bacteroidetes	Bacteroidia	Flavobacteriales	Weeksellaceae	Chryseobacterium
					ASV_ITS_97				ASV16_932	Bacteria	Firmicutes	Negativicutes	Selenomonadales	Veillonellaceae	Selenomonas_3
					ASV_ITS_98				ASV16_933	Bacteria	Actinobacteria	Acidimicrobiia	Microtrichales	NA	NA
					ASV_ITS_99				ASV16_934	Bacteria	Actinobacteria	Actinobacteria	Micrococcales	Microbacteriaceae	Clavibacter
									ASV16_935	Eukaryota	NA	NA	NA	NA	NA
									ASV16_936	Bacteria	Bacteroidetes	Bacteroidia	Bacteroidales	Prevotellaceae	Prevotellaceae_NK3B31_group
									ASV16_937	Bacteria	Bacteroidetes	Bacteroidia	Bacteroidales	Porphyromonadaceae	Porphyromonas
									ASV16_938	Bacteria	Actinobacteria	Actinobacteria	Micrococcales	Dermacoccaceae	Dermacoccus
									ASV16_939	Bacteria	Actinobacteria	Actinobacteria	Micrococcales	Micrococcaceae	Arthrobacter
									ASV16_94	Bacteria	Actinobacteria	Actinobacteria	Corynebacteriales	Corynebacteriaceae	Lawsonella
									ASV16_940	Bacteria	Actinobacteria	Actinobacteria	Propionibacteriales	Nocardioidaceae	Nocardioides
									ASV16_941	Bacteria	Actinobacteria	Actinobacteria	Micrococcales	Promicromonosporaceae	Promicromonospora
									ASV16_942	Bacteria	Bacteroidetes	Bacteroidia	Chitinophagales	Chitinophagaceae	Cnuella
									ASV16_943	Bacteria	Actinobacteria	Actinobacteria	Micrococcales	Microbacteriaceae	Parafrigoribacterium
									ASV16_944	Bacteria	Proteobacteria	Alphaproteobacteria	Sphingomonadales	Sphingomonadaceae	Sphingomonas
									ASV16_945	Bacteria	Bacteroidetes	Bacteroidia	Sphingobacteriales	Sphingobacteriaceae	Pedobacter
									ASV16_946	Bacteria	Firmicutes	Clostridia	Clostridiales	Family_XI	Ezakiella
									ASV16_947	Bacteria	Proteobacteria	Alphaproteobacteria	Sphingomonadales	Sphingomonadaceae	Sphingorhabdus
									ASV16_948	Bacteria	Proteobacteria	Alphaproteobacteria	Rickettsiales	Mitochondria	NA
									ASV16_952	Bacteria	Actinobacteria	Actinobacteria	Actinomycetales	Actinomycetaceae	Varibaculum
									ASV16_953	Bacteria	Firmicutes	Bacilli	Lactobacillales	Lactobacillaceae	Lactobacillus
									ASV16_954	Bacteria	Proteobacteria	Alphaproteobacteria	Rickettsiales	Mitochondria	NA
									ASV16_955	Bacteria	Proteobacteria	Deltaproteobacteria	Myxococcales	P3OB-42	NA
									ASV16_956	Bacteria	Bacteroidetes	Bacteroidia	Cytophagales	Hymenobacteraceae	Hymenobacter
									ASV16_957	Bacteria	Actinobacteria	Actinobacteria	Micrococcales	Micrococcaceae	Micrococcus
									ASV16_958	Bacteria	Firmicutes	Erysipelotrichia	Erysipelotrichales	Erysipelotrichaceae	Catenibacterium
									ASV16_959	Bacteria	Proteobacteria	Alphaproteobacteria	Sphingomonadales	Sphingomonadaceae	Rhizorhapis
									ASV16_96	Bacteria	Firmicutes	Clostridia	Clostridiales	Family_XI	Peptoniphilus
									ASV16_960	Bacteria	Chloroflexi	Chloroflexia	Thermomicrobiales	JG30-KF-CM45	NA
									ASV16_961	Bacteria	Actinobacteria	Actinobacteria	Pseudonocardiales	Pseudonocardiaceae	Saccharopolyspora
									ASV16_962	Bacteria	Chloroflexi	Ktedonobacteria	C0119	NA	NA
									ASV16_963	Bacteria	Proteobacteria	Gammaproteobacteria	Oceanospirillales	Halomonadaceae	Halomonas
									ASV16_964	Bacteria	Actinobacteria	Actinobacteria	Corynebacteriales	Corynebacteriaceae	Corynebacterium
									ASV16_965	Bacteria	Firmicutes	Clostridia	Clostridiales	Family_XI	Anaerococcus
									ASV16_966	Bacteria	Proteobacteria	Gammaproteobacteria	Pseudomonadales	Pseudomonadaceae	Pseudomonas
									ASV16_967	Bacteria	Actinobacteria	Actinobacteria	Actinomycetales	Actinomycetaceae	F0332
									ASV16_968	Bacteria	Proteobacteria	Alphaproteobacteria	Rickettsiales	Mitochondria	NA
									ASV16_969	Bacteria	Proteobacteria	Alphaproteobacteria	Sphingomonadales	Sphingomonadaceae	NA
									ASV16_97	Bacteria	Fusobacteria	Fusobacteriia	Fusobacteriales	Fusobacteriaceae	Fusobacterium
									ASV16_970	Bacteria	Firmicutes	Clostridia	Clostridiales	Family_XI	Anaerococcus
									ASV16_971	Bacteria	Proteobacteria	Alphaproteobacteria	Rhizobiales	Rhizobiaceae	NA
									ASV16_972	Bacteria	Bacteroidetes	Bacteroidia	Cytophagales	Hymenobacteraceae	Hymenobacter
									ASV16_973	Bacteria	Bacteroidetes	Bacteroidia	Chitinophagales	Chitinophagaceae	Ferruginibacter
									ASV16_974	Bacteria	Proteobacteria	Alphaproteobacteria	Rickettsiales	Mitochondria	NA
									ASV16_975	Bacteria	Cyanobacteria	Oxyphotobacteria	Chloroplast	NA	NA
									ASV16_976	Bacteria	Fusobacteria	Fusobacteriia	Fusobacteriales	Fusobacteriaceae	Fusobacterium
									ASV16_977	Bacteria	Proteobacteria	Gammaproteobacteria	Enterobacteriales	Enterobacteriaceae	Proteus
									ASV16_978	Bacteria	Firmicutes	Clostridia	Clostridiales	Lachnospiraceae	Blautia
									ASV16_979	Bacteria	Actinobacteria	Actinobacteria	Micrococcales	Dermabacteraceae	Brachybacterium
									ASV16_980	Bacteria	Firmicutes	Clostridia	Clostridiales	Family_XI	Ezakiella
									ASV16_981	Bacteria	Firmicutes	Clostridia	Clostridiales	Ruminococcaceae	Ruminococcaceae_UCG-002
									ASV16_982	Bacteria	Proteobacteria	Gammaproteobacteria	Betaproteobacteriales	Burkholderiaceae	NA
									ASV16_984	Bacteria	Firmicutes	Bacilli	Bacillales	Family_XII	Exiguobacterium
									ASV16_985	Bacteria	Bacteroidetes	Bacteroidia	Cytophagales	Hymenobacteraceae	Hymenobacter
									ASV16_987	Bacteria	Acidobacteria	Subgroup_6	NA	NA	NA
									ASV16_988	Bacteria	Proteobacteria	Alphaproteobacteria	Rickettsiales	Mitochondria	NA
									ASV16_989	Bacteria	Proteobacteria	Gammaproteobacteria	Pasteurellales	Pasteurellaceae	Actinobacillus
									ASV16_99	Bacteria	Proteobacteria	Gammaproteobacteria	Enterobacteriales	Enterobacteriaceae	Klebsiella
									ASV16_990	Bacteria	Actinobacteria	Actinobacteria	Actinomycetales	Actinomycetaceae	Actinomyces
									ASV16_991	Bacteria	Proteobacteria	Alphaproteobacteria	Rhizobiales	Devosiaceae	Devosia
									ASV16_992	Bacteria	Fusobacteria	Fusobacteriia	Fusobacteriales	Leptotrichiaceae	Leptotrichia
									ASV16_993	Bacteria	Spirochaetes	Spirochaetia	Spirochaetales	Spirochaetaceae	Treponema_2
									ASV16_994	Bacteria	Bacteroidetes	Bacteroidia	Bacteroidales	Bacteroidaceae	Bacteroides
									ASV16_995	Bacteria	Proteobacteria	Gammaproteobacteria	Betaproteobacteriales	Burkholderiaceae	NA
									ASV16_996	Bacteria	Bacteroidetes	Bacteroidia	Flavobacteriales	Flavobacteriaceae	Capnocytophaga
									ASV16_997	Bacteria	Actinobacteria	Actinobacteria	Pseudonocardiales	Pseudonocardiaceae	Pseudonocardia
									ASV16_998	Bacteria	Proteobacteria	Gammaproteobacteria	R7C24	NA	NA
									ASV16_999	Bacteria	Proteobacteria	Gammaproteobacteria	Pseudomonadales	Pseudomonadaceae	Pseudomonas
