# Supplementary material for: Influences of Ingredients and Bakers on the Bacteria and Fungi in Sourdough Starters and Bread
Source: mSphere. 2020 Jan 15;5(1):e00950-19. doi: 10.1128/mSphere.00950-19 (PMC6968659; doi:10.1128/mSphere.00950-19)
Supplement: TABLE S3 [file mSphere.00950-19-st003.xlsx]

## Sheet: Sheet1
Table S3. Proportion of the shared bacterial and fungal ASVs that are exclusively shared by each source pair. Proportions on the diagonal are those unique to that sample type. Proportions are calculated with the total number of ASVs in the column header as the denominator.
		Flour	Hand	Starter
	Flour	0.33	0.001	0.04
	Hand	0.08	0.88	0.26
	Starter	0.11	0.06	0.52
