# Supplementary material for: Influences of Ingredients and Bakers on the Bacteria and Fungi in Sourdough Starters and Bread
Source: mSphere. 2020 Jan 15;5(1):e00950-19. doi: 10.1128/mSphere.00950-19 (PMC6968659; doi:10.1128/mSphere.00950-19)
Supplement: TABLE S4 [file mSphere.00950-19-st004.xlsx]

## Sheet: Sheet1
Table S4. Fungal (A) and bacterial (B) ASVs that are shared by each source pair. Percentages are unique shared (i.e. only in the two being compared). 40 fungal ASVs and 24 bacterial ASVs were found at least once in each of the three sample types.
A		Flour	Hand	Starter
	Flour	28
	Hand	42 (4%)	236
	Starter	50 (20%)	82 (51%)	131
	Total ASVS	80	320	223
B		Flour	Hand	Starter
	Flour	16
	Hand	32 (25%)	1060
	Starter	29 (17%)	75 (68%)	55
	Total ASVS	53	1143	135
