# Supplementary material for: Influences of Ingredients and Bakers on the Bacteria and Fungi in Sourdough Starters and Bread
Source: mSphere. 2020 Jan 15;5(1):e00950-19. doi: 10.1128/mSphere.00950-19 (PMC6968659; doi:10.1128/mSphere.00950-19)
Supplement: TABLE S1 [file mSphere.00950-19-st001.xlsx]

## Sheet: Sheet1
Table S1. The pH and TTA for each sourdough starter by baker. Starter pH and TTA were highly correlated.
	Baker	pH	TTA
	A	4.88	7.8
	B	5.01	7.4
	C	4.17	12.2
	D	4.32	10.5
	E	nm	nm
	F	4.43	9.7
	G	4.22	10.8
	H	4.02	11.6
	I	nm	nm
	J	4.9	8.1
	K	4.11	11.8
	L	4.18	10.1
	M	4.9	8.3
	N	4.44	10
	O	4.55	9
	P	4.2	9.9
	Q	4.38	10
	R	5.3	7.7
	nm = not measured
