# Supplementary material for: Influences of Ingredients and Bakers on the Bacteria and Fungi in Sourdough Starters and Bread
Source: mSphere. 2020 Jan 15;5(1):e00950-19. doi: 10.1128/mSphere.00950-19 (PMC6968659; doi:10.1128/mSphere.00950-19)
Supplement: TABLE S5 [file mSphere.00950-19-st005.xlsx]

## Sheet: Sheet1
Table S5. Bread flavor characteristics. Breads were scored for 5 taste characteristics by a panel of judge. Average ± standard deviation and range are reported.
	Acid	5.50 ± 1.25 (2.67-7.00)
	Cereal	4.29 ± 0.65 (3.38-5.75)
	Creamy	3.58 ± 0.77 (2.75-5.38)
	Fermented	4.46 ± 1.09 (2.38-6.11)
	Fruity	3.47 ± 1.21 (2.00-5.88)
